# Supplementary material for: Crystal structure of poly[[trans-di­aqua­bis­[μ2-trans-4,4′-(diazenedi­yl)dipyridine]­nickel(II)] diiodide ethanol disolvate]
Source: Acta Crystallogr Sect E Struct Rep Online. 2014 Aug 1;70(Pt 9):m314–5. doi: 10.1107/S1600536814016158 (PMC4186204; doi:10.1107/S1600536814016158)
Supplement: Supplementary file 1 [file e-70-0m314-sup1.cif]

##############################################################################
#                                                                            #
# This CIF contains the data in a paper accepted for publication in          #
# Acta Crystallographica Section E. It conforms to the requirements of       #
# Notes for Authors for Acta Crystallographica Section E, and has been       #
# peer reviewed under the auspices of the IUCr Commission on Journals.       #
#                                                                            #
# Full details of the Crystallographic Information File format               #
# are given in the paper "The Crystallographic Information File (CIF):       #
# a New Standard Archive File for Crystallography" by S. R. Hall, F. H.      #
# Allen and I. D. Brown [Acta Cryst. (1991), A47, 655-685].                  #
#                                                                            #
# The current version of the core CIF dictionary is obtainable from          #
# ftp://ftp.iucr.org/pub/cif_core.dic.                                       #
#                                                                            #
# Software is freely available for graphical display of the structure(s)     #
# in this CIF. For information consult the CIF software page                 #
# http://www.iucr.org/resources/cif/software.                                #
#                                                                            #
# This file may be used for bona fide research purposes within the           #
# scientific community so long as proper attribution is given to the journal # 
# article from which it was obtained.                                        #
#                                                                            #
##############################################################################
data_global
_audit_creation_method     'APEX2 v2010.9-1'
_journal_date_recd_electronic     2014-07-02
_journal_date_accepted     2014-07-11
_journal_name_full     'Acta Crystallographica, Section E'
_journal_year     2014
_journal_volume     70
_journal_issue      9
_journal_page_first     m314
_journal_page_last     m315
_journal_paper_category     HM
_journal_paper_doi     10.1107/S1600536814016158
_journal_coeditor_code     BX2463
_publ_contact_author_name     'Josefina Perles'
_publ_contact_author_address
;
Departamento de Qu\'imica Inorg\'anica I,
Facultad de Ciencias Qu\'imicas,
Universidad Complutense de Madrid
Spain
;
_publ_contact_author_email     jperles@quim.ucm.es
_publ_contact_author_fax     ?
_publ_contact_author_phone     ?
_publ_section_title
;\
Crystal structure of
poly[[<i>trans</i>-diaquabis[\m~2~-<i>trans</i>-4,4'-(diazenediyl)dipyridine]\
nickel(II)] diiodide ethanol disolvate]
;
loop_
    _publ_author_name
    _publ_author_address
    'Perles, Josefina'
;
Departamento de Qu\'imica Inorg\'anica I,
Facultad de Ciencias Qu\'imicas,
Universidad Complutense de Madrid
Spain
;
    'Cortijo, Miguel'
;
Departamento de Qu\'imica Inorg\'anica I,
Facultad de Ciencias Qu\'imicas,
Universidad Complutense de Madrid
Spain
;
    'Herrero, Santiago'
;
Departamento de Qu\'imica Inorg\'anica I,
Facultad de Ciencias Qu\'imicas,
Universidad Complutense de Madrid
Spain
;
_publ_section_synopsis     .
data_I
_database_code_depnum_ccdc_archive     'CCDC 1013422'
_chemical_name_systematic
;\
Poly[[<i>trans</i>-diaquabis[\m~2~-<i>trans</i>-\
4,4'-(diazenediyl)dipyridine]nickel(II)] diiodide ethanol disolvate]
;
_chemical_name_common     MC493_LT
_chemical_formula_moiety     'C20 H20 N8 Ni O2 2+, 2(I -), 2(C2 H6 O)'
_chemical_formula_sum     'C24 H32 I2 N8 Ni O4'
_chemical_formula_iupac     '[Ni (C10 H8 N4)2 (H2 O)2] I2, 2C2 H6 O1'
_chemical_formula_weight     809.09
_chemical_melting_point     ?
_symmetry_cell_setting     monoclinic
_symmetry_space_group_name_h-m     'P 1 21/n 1'
_space_group_crystal_system     monoclinic
_space_group_name_H-M_alt     'P 21/n'
_space_group_name_Hall     '-P 2yn'
loop_
    _space_group_symop_operation_xyz
    'x, y, z'
    '-x+1/2, y+1/2, -z+1/2'
    '-x, -y, -z'
    'x-1/2, -y-1/2, z-1/2'
_cell_length_a     8.6367(11)
_cell_length_b     13.2598(16)
_cell_length_c     13.4188(14)
_cell_angle_alpha     90
_cell_angle_beta     101.737(3)
_cell_angle_gamma     90
_cell_volume     1504.6(3)
_cell_formula_units_Z     2
_cell_measurement_reflns_used     3456
_cell_measurement_theta_min     2.8568
_cell_measurement_theta_max     21.5898
_cell_measurement_temperature     100.(2)
_exptl_crystal_description     prismatic
_exptl_crystal_colour     'clear orange--red'
_exptl_crystal_size_max     0.120
_exptl_crystal_size_mid     0.080
_exptl_crystal_size_min     0.060
_exptl_crystal_density_diffrn     1.786
_exptl_crystal_density_meas     ?
_exptl_crystal_density_method     'not measured'
_exptl_crystal_F_000     796
_exptl_absorpt_coefficient_mu     2.740
_exptl_absorpt_correction_type     multi-scan
_exptl_absorpt_process_details     '(SADABS; Bruker, 2009)'
_exptl_absorpt_correction_T_min     0.77
_exptl_absorpt_correction_T_max     0.85
_exptl_special_details
;
;
_diffrn_ambient_temperature     100.(2)
_diffrn_radiation_type     'Mo K\a'
_diffrn_radiation_wavelength     0.71073
_diffrn_radiation_monochromator     graphite
_diffrn_measurement_device_type     'Bruker Kappa APEXII'
_diffrn_measurement_method     'single crystal'
_diffrn_detector_area_resol_mean     8.3333
_diffrn_reflns_number     19224
_diffrn_reflns_av_R_equivalents     0.0672
_diffrn_reflns_av_sigmaI/netI     0.0499
_diffrn_reflns_theta_min     2.18
_diffrn_reflns_theta_max     25.35
_diffrn_reflns_theta_full     25.35
_diffrn_measured_fraction_theta_max     0.994
_diffrn_measured_fraction_theta_full     0.994
_diffrn_reflns_limit_h_min     -10
_diffrn_reflns_limit_h_max     10
_diffrn_reflns_limit_k_min     -15
_diffrn_reflns_limit_k_max     15
_diffrn_reflns_limit_l_min     -15
_diffrn_reflns_limit_l_max     16
_refine_special_details
;
Refinement of <i>F</i>^2^ against ALL reflections. The weighted <i>R</i>-factor
<i>wR</i> and goodness of fit <i>S</i> are based on <i>F</i>^2^, conventional
<i>R</i>-factors <i>R</i> are based on <i>F</i>, with <i>F</i> set to zero for
negative <i>F</i>^2^. The threshold expression of <i>F</i>^2^ >
\s(<i>F</i>^2^) is used only for calculating <i>R</i>-factors(gt) <i>etc</i>.
and is not relevant to the choice of reflections for refinement.
<i>R</i>-factors based on <i>F</i>^2^ are statistically about twice as large
as those based on <i>F</i>, and <i>R</i>- factors based on ALL data will be
even larger.
;
_reflns_number_total     2741
_reflns_number_gt     1948
_reflns_threshold_expression     I>2sigma(I)
_refine_ls_structure_factor_coef     Fsqd
_refine_ls_matrix_type     full
_refine_ls_R_factor_all     0.0736
_refine_ls_R_factor_gt     0.0407
_refine_ls_wR_factor_gt     0.0850
_refine_ls_wR_factor_ref     0.0972
_refine_ls_goodness_of_fit_ref     1.000
_refine_ls_restrained_S_all     1.002
_refine_ls_number_reflns     2741
_refine_ls_number_parameters     185
_refine_ls_number_restraints     3
_refine_ls_hydrogen_treatment     mixed
_refine_ls_weighting_scheme     calc
_refine_ls_weighting_details
         'calc w=1/[\s^2^(Fo^2^)+(0.0416P)^2^+2.7231P] where P=(Fo^2^+2Fc^2^)/3'
_atom_sites_solution_hydrogens     geom
_atom_sites_solution_primary     direct
_atom_sites_solution_secondary     difmap
_refine_ls_shift/su_max     0.000
_refine_ls_shift/su_mean     0.000
_refine_diff_density_max     0.946
_refine_diff_density_min     -0.855
_refine_ls_extinction_method     none
_refine_ls_extinction_coef     ?
loop_
    _atom_type_symbol
    _atom_type_description
    _atom_type_scat_dispersion_real
    _atom_type_scat_dispersion_imag
    _atom_type_scat_source
    C C 0.0033 0.0016 'International Tables Vol C Tables 4.2.6.8 and 6.1.1.4'
    H H 0.0000 0.0000 'International Tables Vol C Tables 4.2.6.8 and 6.1.1.4'
    N N 0.0061 0.0033 'International Tables Vol C Tables 4.2.6.8 and 6.1.1.4'
    O O 0.0106 0.0060 'International Tables Vol C Tables 4.2.6.8 and 6.1.1.4'
    Ni Ni 0.3393 1.1124 'International Tables Vol C Tables 4.2.6.8 and 6.1.1.4'
    I I -0.4742 1.8119 'International Tables Vol C Tables 4.2.6.8 and 6.1.1.4'
_computing_data_collection     'APEX2 (Bruker, 2009)'
_computing_cell_refinement     'SAINT (Bruker, 2009)'
_computing_data_reduction     'SAINT (Bruker, 2009)'
_computing_structure_solution     'SHELXS97 (Sheldrick, 2008)'
_computing_structure_refinement     'SHELXL97 (Sheldrick, 2008)'
_computing_molecular_graphics     'SHELXTL (Sheldrick, 2008)'
_computing_publication_material     'SHELXL97 (Sheldrick, 2008)'
loop_
    _atom_site_type_symbol
    _atom_site_label
    _atom_site_fract_x
    _atom_site_fract_y
    _atom_site_fract_z
    _atom_site_U_iso_or_equiv
    _atom_site_adp_type
    _atom_site_calc_flag
    _atom_site_refinement_flags
    _atom_site_occupancy
    _atom_site_disorder_assembly
    _atom_site_disorder_group
    I I1 0.01318(5) 0.80017(3) 0.33435(3) 0.05632(18) Uani d . 1 . .
    Ni Ni1 0 0.5 1.0 0.0183(2) Uani d S 1 . .
    C C1 0.1600(6) 0.4962(4) 0.8111(3) 0.0278(11) Uani d . 1 . .
    H H1 0.2538 0.4945 0.8623 0.033 Uiso calc R 1 . .
    C C2 0.1749(6) 0.4983(4) 0.7105(3) 0.0304(12) Uani d . 1 . .
    H H2 0.2763 0.5 0.6934 0.036 Uiso calc R 1 . .
    C C3 0.0387(6) 0.4978(4) 0.6352(3) 0.0290(12) Uani d . 1 . .
    C C4 -0.1044(6) 0.4962(4) 0.6634(4) 0.0365(13) Uani d . 1 . .
    H H4 -0.1996 0.4952 0.6134 0.044 Uiso calc R 1 . .
    C C5 -0.1092(6) 0.4962(4) 0.7655(3) 0.0363(13) Uani d . 1 . .
    H H5 -0.2096 0.496 0.784 0.044 Uiso calc R 1 . .
    C C6 0.1181(6) 0.7073(4) 0.9562(4) 0.0320(12) Uani d . 1 . .
    H H6 0.1913 0.668 0.9286 0.038 Uiso calc R 1 . .
    C C7 0.1276(7) 0.8108(4) 0.9503(4) 0.0416(14) Uani d . 1 . .
    H H7 0.2052 0.842 0.9196 0.05 Uiso calc R 1 . .
    C C8 0.0228(7) 0.8671(4) 0.9897(4) 0.0402(15) Uani d U 1 . .
    C C9 -0.0855(7) 0.8207(4) 1.0356(4) 0.0444(15) Uani d . 1 . .
    H H9 -0.1575 0.8591 1.0651 0.053 Uiso calc R 1 . .
    C C10 -0.0877(7) 0.7150(4) 1.0381(4) 0.0388(14) Uani d . 1 . .
    H H10 -0.1634 0.6824 1.0694 0.047 Uiso calc R 1 . .
    C C11 0.8888(11) 0.7821(7) 0.7076(6) 0.095(3) Uani d . 1 . .
    H H11A 0.9057 0.8424 0.7508 0.142 Uiso calc R 1 . .
    H H11B 0.9055 0.7217 0.7504 0.142 Uiso calc R 1 . .
    H H11C 0.7804 0.7823 0.6675 0.142 Uiso calc R 1 . .
    C C12 1.0001(11) 0.7823(7) 0.6391(7) 0.093(3) Uani d . 1 . .
    H H12A 1.1095 0.7802 0.6796 0.112 Uiso calc R 1 . .
    H H12B 0.9832 0.7214 0.5957 0.112 Uiso calc R 1 . .
    N N1 0.0212(5) 0.4964(3) 0.8404(3) 0.0226(9) Uani d . 1 . .
    N N2 0.0617(5) 0.4987(3) 0.5323(3) 0.0345(10) Uani d . 1 . .
    N N3 0.0113(5) 0.6588(3) 0.9985(3) 0.0240(9) Uani d . 1 . .
    N N4 0.0347(6) 0.9783(4) 0.9742(4) 0.0490(13) Uani d U 1 . .
    O O1 0.2450(4) 0.4913(3) 1.0428(2) 0.0263(8) Uani d D 1 . .
    H H1A 0.305(5) 0.539(3) 1.062(4) 0.039 Uiso d D 1 . .
    H H1B 0.293(6) 0.442(3) 1.074(3) 0.039 Uiso d D 1 . .
    O O2 0.9803(5) 0.8708(3) 0.5759(3) 0.0568(12) Uani d . 1 . .
    H H2A 0.9192 0.8576 0.5203 0.085 Uiso calc R 1 . .
loop_
    _atom_site_aniso_label
    _atom_site_aniso_U_11
    _atom_site_aniso_U_22
    _atom_site_aniso_U_33
    _atom_site_aniso_U_12
    _atom_site_aniso_U_13
    _atom_site_aniso_U_23
    I1 0.0540(3) 0.0502(3) 0.0633(3) -0.0059(2) 0.0085(2) -0.0198(2)
    Ni1 0.0260(5) 0.0134(4) 0.0159(4) 0.0006(4) 0.0054(3) 0.0000(3)
    C1 0.025(3) 0.038(3) 0.019(2) 0.001(2) 0.001(2) 0.000(2)
    C2 0.028(3) 0.041(3) 0.024(2) -0.001(2) 0.011(2) -0.001(2)
    C3 0.040(3) 0.030(3) 0.017(2) 0.002(2) 0.005(2) -0.002(2)
    C4 0.024(3) 0.061(4) 0.025(3) 0.002(3) 0.005(2) 0.003(3)
    C5 0.030(3) 0.057(4) 0.024(3) 0.000(3) 0.010(2) -0.001(2)
    C6 0.033(3) 0.024(3) 0.038(3) 0.001(2) 0.007(2) 0.003(2)
    C7 0.041(3) 0.024(3) 0.058(4) -0.001(3) 0.006(3) 0.009(3)
    C8 0.041(4) 0.016(3) 0.055(3) -0.009(3) -0.010(3) 0.001(2)
    C9 0.054(4) 0.027(3) 0.052(4) 0.013(3) 0.008(3) -0.011(3)
    C10 0.055(4) 0.025(3) 0.038(3) 0.000(3) 0.016(3) -0.001(2)
    C11 0.103(7) 0.109(7) 0.068(5) -0.001(6) 0.008(5) 0.033(5)
    C12 0.085(6) 0.091(7) 0.106(7) 0.004(5) 0.025(5) 0.033(5)
    N1 0.028(2) 0.019(2) 0.0208(19) -0.0026(18) 0.0066(17) 0.0008(17)
    N2 0.038(3) 0.050(3) 0.018(2) 0.000(2) 0.0098(16) 0.000(2)
    N3 0.032(2) 0.019(2) 0.0202(19) -0.0020(19) 0.0026(17) -0.0018(16)
    N4 0.044(3) 0.050(3) 0.056(3) 0.002(3) 0.017(2) -0.008(2)
    O1 0.027(2) 0.024(2) 0.0267(17) 0.0012(15) 0.0034(15) 0.0030(14)
    O2 0.056(3) 0.054(3) 0.060(3) 0.006(2) 0.011(2) 0.008(2)
_geom_special_details
;
All e.s.d.'s (except the e.s.d. in the dihedral angle between two l.s. planes)
are estimated using the full covariance matrix. The cell e.s.d.'s are taken
into account individually in the estimation of e.s.d.'s in distances, angles
and torsion angles; correlations between e.s.d.'s in cell parameters are only
used when they are defined by crystal symmetry. An approximate (isotropic)
treatment of cell e.s.d.'s is used for estimating e.s.d.'s involving l.s.
planes.
;
loop_
    _geom_bond_atom_site_label_1
    _geom_bond_atom_site_label_2
    _geom_bond_site_symmetry_2
    _geom_bond_distance
    _geom_bond_publ_flag
    Ni1 O1 3_567 2.080(3) ?
    Ni1 O1 . 2.080(3) ?
    Ni1 N3 . 2.109(4) ?
    Ni1 N3 3_567 2.109(4) ?
    Ni1 N1 . 2.186(3) ?
    Ni1 N1 3_567 2.186(3) ?
    C1 N1 . 1.336(6) ?
    C1 C2 . 1.381(6) ?
    C1 H1 . 0.95 ?
    C2 C3 . 1.386(7) ?
    C2 H2 . 0.95 ?
    C3 C4 . 1.365(7) ?
    C3 N2 . 1.435(6) ?
    C4 C5 . 1.378(7) ?
    C4 H4 . 0.95 ?
    C5 N1 . 1.348(6) ?
    C5 H5 . 0.95 ?
    C6 N3 . 1.342(7) ?
    C6 C7 . 1.378(7) ?
    C6 H6 . 0.95 ?
    C7 C8 . 1.360(8) ?
    C7 H7 . 0.95 ?
    C8 C9 . 1.366(8) ?
    C8 N4 . 1.496(7) ?
    C9 C10 . 1.403(8) ?
    C9 H9 . 0.95 ?
    C10 N3 . 1.324(7) ?
    C10 H10 . 0.95 ?
    C11 C12 . 1.458(12) ?
    C11 H11A . 0.98 ?
    C11 H11B . 0.98 ?
    C11 H11C . 0.98 ?
    C12 O2 . 1.437(9) ?
    C12 H12A . 0.99 ?
    C12 H12B . 0.99 ?
    N2 N2 3_566 1.229(8) ?
    N4 N4 3_577 1.156(9) ?
    O1 H1A . 0.82(2) ?
    O1 H1B . 0.833(19) ?
    O2 H2A . 0.84 ?
loop_
    _geom_angle_atom_site_label_1
    _geom_angle_atom_site_label_2
    _geom_angle_atom_site_label_3
    _geom_angle_site_symmetry_1
    _geom_angle_site_symmetry_3
    _geom_angle
    _geom_angle_publ_flag
    O1 Ni1 O1 3_567 . 180.00(19) ?
    O1 Ni1 N3 3_567 . 89.33(15) ?
    O1 Ni1 N3 . . 90.68(15) ?
    O1 Ni1 N3 3_567 3_567 90.67(15) ?
    O1 Ni1 N3 . 3_567 89.33(15) ?
    N3 Ni1 N3 . 3_567 180.0(2) ?
    O1 Ni1 N1 3_567 . 90.79(13) ?
    O1 Ni1 N1 . . 89.21(13) ?
    N3 Ni1 N1 . . 89.97(15) ?
    N3 Ni1 N1 3_567 . 90.03(15) ?
    O1 Ni1 N1 3_567 3_567 89.21(13) ?
    O1 Ni1 N1 . 3_567 90.79(13) ?
    N3 Ni1 N1 . 3_567 90.03(15) ?
    N3 Ni1 N1 3_567 3_567 89.97(15) ?
    N1 Ni1 N1 . 3_567 180.0(2) ?
    N1 C1 C2 . . 123.7(4) ?
    N1 C1 H1 . . 118.1 ?
    C2 C1 H1 . . 118.1 ?
    C1 C2 C3 . . 118.6(5) ?
    C1 C2 H2 . . 120.7 ?
    C3 C2 H2 . . 120.7 ?
    C4 C3 C2 . . 118.7(4) ?
    C4 C3 N2 . . 125.3(4) ?
    C2 C3 N2 . . 116.0(5) ?
    C3 C4 C5 . . 119.2(5) ?
    C3 C4 H4 . . 120.4 ?
    C5 C4 H4 . . 120.4 ?
    N1 C5 C4 . . 123.5(5) ?
    N1 C5 H5 . . 118.2 ?
    C4 C5 H5 . . 118.2 ?
    N3 C6 C7 . . 123.7(5) ?
    N3 C6 H6 . . 118.1 ?
    C7 C6 H6 . . 118.1 ?
    C8 C7 C6 . . 118.2(5) ?
    C8 C7 H7 . . 120.9 ?
    C6 C7 H7 . . 120.9 ?
    C7 C8 C9 . . 119.9(5) ?
    C7 C8 N4 . . 114.7(5) ?
    C9 C8 N4 . . 125.3(6) ?
    C8 C9 C10 . . 118.3(6) ?
    C8 C9 H9 . . 120.9 ?
    C10 C9 H9 . . 120.9 ?
    N3 C10 C9 . . 122.7(5) ?
    N3 C10 H10 . . 118.7 ?
    C9 C10 H10 . . 118.7 ?
    C12 C11 H11A . . 109.5 ?
    C12 C11 H11B . . 109.5 ?
    H11A C11 H11B . . 109.5 ?
    C12 C11 H11C . . 109.5 ?
    H11A C11 H11C . . 109.5 ?
    H11B C11 H11C . . 109.5 ?
    O2 C12 C11 . . 111.0(7) ?
    O2 C12 H12A . . 109.4 ?
    C11 C12 H12A . . 109.4 ?
    O2 C12 H12B . . 109.4 ?
    C11 C12 H12B . . 109.4 ?
    H12A C12 H12B . . 108.0 ?
    C1 N1 C5 . . 116.3(4) ?
    C1 N1 Ni1 . . 123.2(3) ?
    C5 N1 Ni1 . . 120.5(3) ?
    N2 N2 C3 3_566 . 114.1(5) ?
    C10 N3 C6 . . 117.1(4) ?
    C10 N3 Ni1 . . 121.6(4) ?
    C6 N3 Ni1 . . 121.3(3) ?
    N4 N4 C8 3_577 . 110.5(7) ?
    Ni1 O1 H1A . . 126.(4) ?
    Ni1 O1 H1B . . 124.(4) ?
    H1A O1 H1B . . 103.(5) ?
    C12 O2 H2A . . 109.5 ?
loop_
    _geom_hbond_atom_site_label_D
    _geom_hbond_atom_site_label_H
    _geom_hbond_atom_site_label_A
    _geom_hbond_site_symmetry_A
    _geom_hbond_distance_DH
    _geom_hbond_distance_HA
    _geom_hbond_distance_DA
    _geom_hbond_angle_DHA
    O1 H1A O2 4_576 0.83(4) 1.91(4) 2.703(6) 161(5)
