# Supplementary material for: Crystal structure of poly[[trans-di­aqua­bis­[μ2-trans-4,4′-(diazenedi­yl)dipyridine]­nickel(II)] diiodide ethanol disolvate]
Source: Acta Crystallogr Sect E Struct Rep Online. 2014 Aug 1;70(Pt 9):m314–5. doi: 10.1107/S1600536814016158 (PMC4186204; doi:10.1107/S1600536814016158)
Supplement: Supplementary file 2 [file e-70-0m314-Isup2.hkl]

# 
# h,k,l, Fc-squared, Fo-squared, sigma(Fo-squared) and status flag 
# 
data_I
_shelx_title ' datos_0m in P2(1)/n' 
_shelx_refln_list_code          4 
_shelx_F_calc_maximum      348.38 
_exptl_crystal_F_000       796.00 
_reflns_d_resolution_high  0.8301 
 
loop_ 
 _symmetry_equiv_pos_as_xyz 
 'x, y, z' 
 '-x+1/2, y+1/2, -z+1/2' 
 '-x, -y, -z' 
 'x-1/2, -y-1/2, z-1/2' 
 
_cell_length_a     8.6367 
_cell_length_b    13.2598 
_cell_length_c    13.4188 
_cell_angle_alpha  90.000 
_cell_angle_beta  101.737 
_cell_angle_gamma  90.000 
 
_shelx_F_squared_multiplier     1.000 
 
loop_ 
 _refln_index_h 
 _refln_index_k 
 _refln_index_l 
 _refln_F_squared_calc 
 _refln_F_squared_meas 
 _refln_F_squared_sigma 
 _refln_observed_status 
   2   0   0   121370.95   125191.40   2225.84 o 
   4   0   0    31793.99    32246.02    600.68 o 
   6   0   0    10229.02     9779.43    238.26 o 
   8   0   0     4890.81     4857.51    215.95 o 
  10   0   0      803.17      714.53    144.27 o 
   2   1   0      163.74      237.06     22.40 o 
   3   1   0     1139.79     1206.74     33.81 o 
   4   1   0      564.45      697.22     30.57 o 
   5   1   0       10.75        6.16     26.06 o 
   6   1   0      995.58      994.10     48.41 o 
   7   1   0       30.62      -10.54     39.05 o 
   8   1   0     1036.08      914.66     76.83 o 
   9   1   0       35.63       51.14     70.19 o 
  10   1   0      545.23      502.19     93.82 o 
   0   2   0      195.09       94.93    199.33 o 
   1   2   0       12.12       25.06     14.11 o 
   2   2   0    11472.96    11582.39    157.27 o 
   3   2   0       22.46       12.99     22.55 o 
   4   2   0      365.20      239.00     27.86 o 
   5   2   0      349.29      398.93     35.45 o 
   6   2   0      774.33      697.55     54.53 o 
   7   2   0      312.62      216.26     45.23 o 
   8   2   0      205.71      246.27     61.93 o 
   9   2   0      171.34      133.50     75.75 o 
  10   2   0       70.47      126.36     81.80 o 
   1   3   0    99638.73   105191.87   1324.19 o 
   2   3   0       56.91       73.60     22.04 o 
   3   3   0    18842.96    19257.10    248.31 o 
   4   3   0      177.81      188.34     27.50 o 
   5   3   0     9523.24     9343.22    151.65 o 
   6   3   0      321.29      279.70     36.35 o 
   7   3   0     3723.19     3739.45    108.77 o 
   8   3   0      322.52      309.91     69.69 o 
   9   3   0      897.48     1030.75    105.66 o 
  10   3   0      133.02       69.22     78.86 o 
   0   4   0    62368.93    66694.62   1195.75 o 
   1   4   0        6.59       12.05     19.07 o 
   2   4   0     5403.23     5677.59    101.20 o 
   3   4   0      441.40      475.43     29.12 o 
   4   4   0     2338.24     2052.81     54.29 o 
   5   4   0      468.73      440.02     35.49 o 
   6   4   0      624.63      531.43     40.73 o 
   7   4   0      624.63      641.77     61.13 o 
   8   4   0      637.23      635.59     86.10 o 
   9   4   0      242.80      318.56     83.42 o 
   1   5   0      561.78      481.75     26.53 o 
   2   5   0        2.57        7.20     23.43 o 
   3   5   0     5661.33     5511.58     93.90 o 
   4   5   0       75.09       73.25     26.80 o 
   5   5   0     1487.18     1512.33     54.80 o 
   6   5   0        5.73      -12.13     32.11 o 
   7   5   0      355.10      320.33     47.75 o 
   8   5   0        0.03        1.57     60.69 o 
   9   5   0       29.52      184.38     80.84 o 
   0   6   0    54477.35    59467.50   1195.58 o 
   1   6   0      345.33      394.87     27.48 o 
   2   6   0    10358.42    10987.34    153.89 o 
   3   6   0      728.92      711.62     37.51 o 
   4   6   0     5384.25     5639.46    104.77 o 
   5   6   0     1666.84     1474.27     55.74 o 
   6   6   0     1825.42     1926.50     72.02 o 
   7   6   0      951.86      868.05     87.75 o 
   8   6   0     1006.63     1138.45    164.51 o 
   9   6   0      387.10      380.16     91.43 o 
   1   7   0    26006.85    26585.84    371.92 o 
   2   7   0      245.79      242.73     29.13 o 
   3   7   0     9126.46     9171.71    156.29 o 
   4   7   0      212.04      205.45     34.20 o 
   5   7   0     6394.43     6284.69    114.05 o 
   6   7   0       94.02       64.96     36.10 o 
   7   7   0     2342.39     2439.36    167.03 o 
   8   7   0      153.64      204.32     71.25 o 
   9   7   0      534.66      558.96    116.99 o 
   0   8   0      480.13      517.46     48.31 o 
   1   8   0        1.77      -10.50     27.50 o 
   2   8   0      519.49      492.28     36.67 o 
   3   8   0      442.32      460.70     37.66 o 
   4   8   0        1.67       79.21     33.27 o 
   5   8   0      269.37      320.19     40.76 o 
   6   8   0       61.49       65.63     41.55 o 
   7   8   0      201.73       35.04     64.05 o 
   8   8   0       20.86       14.48    113.78 o 
   1   9   0     1126.82     1144.25     53.44 o 
   2   9   0      207.02      167.41     33.25 o 
   3   9   0      186.23      189.65     33.43 o 
   4   9   0       77.24      123.52     35.70 o 
   5   9   0       39.63       71.34     44.85 o 
   6   9   0      117.13       83.35     63.62 o 
   7   9   0        7.87       24.24     65.38 o 
   8   9   0      177.38      286.33    104.38 o 
   0  10   0    24521.04    22719.94    450.45 o 
   1  10   0       53.37       61.47     32.66 o 
   2  10   0     8476.71     8555.59    157.80 o 
   3  10   0       40.76       67.83     33.70 o 
   4  10   0     3688.15     3637.64    124.41 o 
   5  10   0      333.77      397.78     66.33 o 
   6  10   0     1743.55     1644.59    107.42 o 
   7  10   0       59.92       84.37     84.58 o 
   1  11   0     1107.31     1205.96     56.08 o 
   2  11   0      167.30      133.63     41.81 o 
   3  11   0      280.81      348.21     44.33 o 
   4  11   0      266.56      168.14     61.19 o 
   5  11   0      470.93      508.96     72.22 o 
   6  11   0       83.93       49.39     74.38 o 
   7  11   0       98.79      -59.75     95.41 o 
   0  12   0        4.06       42.61     49.82 o 
   1  12   0       59.97       89.82     38.63 o 
   2  12   0      329.30      285.55     61.80 o 
   3  12   0        0.09      -57.66     57.66 o 
   4  12   0        6.14       20.83     60.65 o 
   5  12   0       42.17       49.50     73.97 o 
   6  12   0        4.86       54.96     74.46 o 
   1  13   0     7159.12     7145.05    360.60 o 
   2  13   0       54.77       61.61     72.96 o 
   3  13   0     2710.21     2873.89    145.30 o 
   4  13   0       58.42       24.76     73.11 o 
   5  13   0     1727.29     1840.55    195.08 o 
   0  14   0     3487.74     2694.85    224.89 o 
   1  14   0        2.11      -78.24     81.13 o 
   2  14   0     1210.93     1011.24    117.28 o 
   3  14   0       85.02      115.31     90.73 o 
   4  14   0      728.44      748.78    114.06 o 
   1  15   0       19.26      -21.27     89.29 o 
   2  15   0        0.93      -88.32     88.32 o 
   3  15   0      212.06      313.62    102.39 o 
  -9   0   1      699.28      670.24    133.48 o 
  -7   0   1      105.01      134.58     54.56 o 
  -5   0   1      422.22      562.24     54.77 o 
  -3   0   1       21.96       -5.79     32.09 o 
  -1   0   1      418.82      437.46     31.91 o 
   1   0   1      126.34       61.98     39.97 o 
   3   0   1     5264.13     5255.29    108.81 o 
   5   0   1     2624.66     2941.24    118.28 o 
   7   0   1       33.29      -32.05     58.31 o 
   9   0   1        3.27      -93.92     93.92 o 
 -10   1   1      192.91      255.75     87.66 o 
  -9   1   1      244.43      218.27     79.00 o 
  -8   1   1      140.38      307.49     61.94 o 
  -7   1   1     2060.97     2059.27     72.08 o 
  -6   1   1      199.96      183.38     35.81 o 
  -5   1   1     8829.36     8487.19    134.14 o 
  -4   1   1     6581.33     6500.35    101.31 o 
  -3   1   1    14880.80    15091.70    205.59 o 
  -2   1   1       81.59      151.31     20.88 o 
  -1   1   1     9878.80    10813.71    187.38 o 
   0   1   1     6170.79     3277.54    564.55 o 
   1   1   1    13854.08    13498.77    228.38 o 
   2   1   1     2039.24     2179.16     39.64 o 
   3   1   1    10580.35     9963.82    130.21 o 
   4   1   1     6648.99     7125.12    102.16 o 
   5   1   1     2491.69     2417.67     70.76 o 
   6   1   1     4455.77     4429.20     99.01 o 
   7   1   1      610.76      613.03     52.47 o 
   8   1   1     3828.94     3610.53    137.64 o 
   9   1   1      269.87      194.14     91.32 o 
  10   1   1      186.64       77.40     77.14 o 
 -10   2   1       87.44        2.05    164.41 o 
  -9   2   1        2.61      -15.03     68.63 o 
  -8   2   1      324.73      343.16     64.87 o 
  -7   2   1        8.48       20.02     36.44 o 
  -6   2   1     1213.40     1252.83     54.34 o 
  -5   2   1     4451.85     4507.46     82.65 o 
  -4   2   1     3365.18     3278.40     68.40 o 
  -3   2   1    10585.54    10875.17    153.96 o 
  -2   2   1     4188.11     4304.94     75.04 o 
  -1   2   1     3601.90     3700.06     64.05 o 
   0   2   1     3786.28     4063.59     69.08 o 
   1   2   1    10746.23    11827.72    156.28 o 
   2   2   1     4636.51     4263.00     62.58 o 
   3   2   1    21415.90    21620.33    264.83 o 
   4   2   1     2378.48     2220.59     52.92 o 
   5   2   1    14910.00    15259.78    226.59 o 
   6   2   1      686.41      681.67     43.39 o 
   7   2   1     9103.77     9332.95    189.53 o 
   8   2   1      190.83      242.71     60.64 o 
   9   2   1     1602.27     1687.42    141.91 o 
 -10   3   1      238.09      342.40    108.07 o 
  -9   3   1      241.10      156.20     77.81 o 
  -8   3   1      102.91      -60.51     60.51 o 
  -7   3   1     1620.41     1600.91     68.64 o 
  -6   3   1        9.01      -28.20     30.75 o 
  -5   3   1     5375.87     5127.97    104.47 o 
  -4   3   1      596.91      601.31     37.52 o 
  -3   3   1    10133.40     9961.17    144.83 o 
  -2   3   1     6155.47     6525.47     99.06 o 
  -1   3   1     4210.16     4461.04     65.00 o 
   0   3   1     4617.34     4809.98     84.23 o 
   1   3   1     4548.65     4602.83     63.79 o 
   2   3   1    12098.63    13023.76    163.79 o 
   3   3   1     2117.53     2044.19     44.72 o 
   4   3   1     2114.59     2470.57     64.43 o 
   5   3   1      314.81      303.39     30.14 o 
   6   3   1      297.78      396.49     38.49 o 
   7   3   1        0.78       10.98     44.27 o 
   8   3   1      122.33       34.03     60.73 o 
   9   3   1        5.11       42.85     71.88 o 
  -9   4   1      196.67      214.31     92.62 o 
  -8   4   1     1357.25     1379.39    171.32 o 
  -7   4   1        3.12      -29.62     39.48 o 
  -6   4   1     5013.36     4885.18    106.81 o 
  -5   4   1      602.52      665.71     42.38 o 
  -4   4   1    11534.43    11172.59    181.18 o 
  -3   4   1      503.46      478.40     31.24 o 
  -2   4   1    16963.81    17622.97    229.06 o 
  -1   4   1       49.20       48.05     19.76 o 
   0   4   1    14367.90    14627.82    189.06 o 
   1   4   1       44.38       35.47     18.53 o 
   2   4   1     9938.09     9677.74    132.52 o 
   3   4   1       16.35        5.10     21.42 o 
   4   4   1     3458.73     3222.39     67.33 o 
   5   4   1       67.17       57.66     28.38 o 
   6   4   1      898.29      909.12     49.97 o 
   7   4   1     1061.75     1072.83     65.64 o 
   8   4   1      162.86      231.81     72.26 o 
   9   4   1      143.92      191.39     79.51 o 
  -9   5   1       25.37       20.66     86.50 o 
  -8   5   1       75.65       93.64     66.12 o 
  -7   5   1       13.07       46.08     42.64 o 
  -6   5   1      206.95      267.84     38.38 o 
  -5   5   1      110.45      116.71     33.63 o 
  -4   5   1     5246.92     5173.61     97.57 o 
  -3   5   1        0.27      -18.96     26.05 o 
  -2   5   1     2085.84     2043.67     50.95 o 
  -1   5   1      123.20      150.70     21.32 o 
   0   5   1    14429.99    14862.91    188.01 o 
   1   5   1       95.93       80.80     20.82 o 
   2   5   1    10664.03    11156.00    152.78 o 
   3   5   1        5.05      -21.65     21.65 o 
   4   5   1    12302.01    12874.05    187.07 o 
   5   5   1      106.68      122.91     30.79 o 
   6   5   1     7661.50     7457.55    149.34 o 
   7   5   1       41.80       62.15     45.32 o 
   8   5   1     5576.29     5504.70    202.44 o 
   9   5   1       69.00       89.25     75.81 o 
  -9   6   1      203.58      235.60    100.23 o 
  -8   6   1     1156.77     1177.80     96.29 o 
  -7   6   1       43.10       25.16     43.06 o 
  -6   6   1     3288.98     3397.61     89.54 o 
  -5   6   1     1255.85     1344.58     56.83 o 
  -4   6   1     8730.76     8731.85    144.65 o 
  -3   6   1      879.03      923.56     40.72 o 
  -2   6   1    10034.41     9764.13    145.46 o 
  -1   6   1     1471.13     1545.14     46.53 o 
   0   6   1     8274.11     8658.56    120.50 o 
   1   6   1     3551.44     3895.37     70.75 o 
   2   6   1     7155.96     7085.33    111.83 o 
   3   6   1      678.29      646.83     40.32 o 
   4   6   1     3038.10     2969.23     67.41 o 
   5   6   1      563.54      461.06     37.91 o 
   6   6   1      602.02      581.67     50.06 o 
   7   6   1     1427.06     1301.64     79.36 o 
   8   6   1       70.37       14.48     70.10 o 
   9   6   1      249.87      328.16     87.04 o 
  -9   7   1      118.13       20.27    107.37 o 
  -8   7   1      196.90      262.92     76.10 o 
  -7   7   1      496.52      581.80     77.41 o 
  -6   7   1      220.65      105.03     41.11 o 
  -5   7   1     2186.87     2110.86     67.43 o 
  -4   7   1     1840.28     1909.10     71.70 o 
  -3   7   1     2612.45     2431.20     77.93 o 
  -2   7   1      244.51      219.35     29.91 o 
  -1   7   1     4946.04     5107.26    105.32 o 
   0   7   1      679.01      762.58     36.01 o 
   1   7   1     3998.35     4064.70     78.31 o 
   2   7   1     1801.52     1794.55     69.86 o 
   3   7   1     2621.25     2724.81     68.99 o 
   4   7   1       48.65       74.23     29.24 o 
   5   7   1      496.83      583.20     41.73 o 
   6   7   1       14.11       55.00     37.61 o 
   7   7   1      312.84      335.67     69.91 o 
   8   7   1      255.08      135.69     75.51 o 
   9   7   1       80.38      136.10    101.19 o 
  -8   8   1      346.79      310.61     92.05 o 
  -7   8   1        4.93      101.05     69.50 o 
  -6   8   1      951.92      865.16     59.43 o 
  -5   8   1     2116.96     2141.79     73.46 o 
  -4   8   1     1453.56     1476.96     59.09 o 
  -3   8   1     3485.96     3706.39     87.20 o 
  -2   8   1     2583.09     2674.03     65.33 o 
  -1   8   1     1826.43     1757.99     53.23 o 
   0   8   1     2305.66     2269.95     62.86 o 
   1   8   1     2999.63     3024.25     72.38 o 
   2   8   1     1313.18     1346.50     55.09 o 
   3   8   1     5493.09     5534.89    106.25 o 
   4   8   1      523.59      564.68     40.66 o 
   5   8   1     5467.26     5780.92    126.79 o 
   6   8   1      113.89       95.89     48.38 o 
   7   8   1     3832.46     3471.96    147.25 o 
   8   8   1        0.13       89.24    103.94 o 
  -8   9   1       21.73       51.34     85.65 o 
  -7   9   1     1733.47     1762.90    181.01 o 
  -6   9   1        3.62      -57.07     57.07 o 
  -5   9   1     4241.29     4278.60    112.59 o 
  -4   9   1      461.64      498.32     44.65 o 
  -3   9   1     6923.92     6627.16    123.36 o 
  -2   9   1      216.73      265.23     33.44 o 
  -1   9   1     4270.59     4401.83     87.99 o 
   0   9   1     3520.92     3786.87     96.63 o 
   1   9   1     4821.48     4936.89    110.03 o 
   2   9   1     2052.21     2109.63     61.00 o 
   3   9   1     1863.71     1825.82     62.32 o 
   4   9   1     1330.14     1429.12     58.78 o 
   5   9   1      387.12      391.19     45.87 o 
   6   9   1      932.58      870.60     85.11 o 
   7   9   1        1.96      156.88     68.02 o 
   8   9   1     1386.10     1383.58    182.20 o 
  -8  10   1        6.47       14.27    224.40 o 
  -7  10   1       30.96       74.64     87.98 o 
  -6  10   1      173.00      128.91     73.85 o 
  -5  10   1       44.72        0.66     58.74 o 
  -4  10   1      216.68      162.02     39.43 o 
  -3  10   1      115.76      113.38     35.75 o 
  -2  10   1      359.54      309.42     35.93 o 
  -1  10   1      136.62      141.23     31.58 o 
   0  10   1      265.66      211.96     35.93 o 
   1  10   1       85.49       86.32     32.25 o 
   2  10   1       17.37       22.66     29.38 o 
   3  10   1      820.14      927.95     53.62 o 
   4  10   1       30.33      -28.98     48.37 o 
   5  10   1      611.46      596.64     71.87 o 
   6  10   1        9.10      -55.79     55.79 o 
   7  10   1       18.76        4.69     90.39 o 
  -7  11   1      454.42      496.59    120.83 o 
  -6  11   1      251.85      286.90     89.64 o 
  -5  11   1     1645.30     1601.05    101.41 o 
  -4  11   1     1970.35     1991.03    123.73 o 
  -3  11   1     1484.15     1451.22     66.55 o 
  -2  11   1      354.16      299.59     41.81 o 
  -1  11   1     2732.85     2449.38     71.57 o 
   0  11   1      421.77      472.05     46.18 o 
   1  11   1     2009.23     2038.35     69.58 o 
   2  11   1      383.97      436.85     39.56 o 
   3  11   1     1596.22     1645.86     69.73 o 
   4  11   1     1415.70     1518.94    111.57 o 
   5  11   1      227.30      215.98     65.34 o 
   6  11   1     1186.82     1293.14    166.31 o 
   7  11   1       87.88       67.44     92.62 o 
  -6  12   1      206.71      246.48    160.50 o 
  -5  12   1      766.36      960.59    160.74 o 
  -4  12   1      812.62      625.57     86.59 o 
  -3  12   1     1259.32     1081.60     80.55 o 
  -2  12   1      695.57      731.53     59.11 o 
  -1  12   1     1268.46     1227.01     61.00 o 
   0  12   1      648.37      524.19     47.14 o 
   1  12   1     2328.18     2099.11    112.96 o 
   2  12   1      579.46      573.13     89.40 o 
   3  12   1     2849.33     2632.03    118.24 o 
   4  12   1      245.69      341.98     68.84 o 
   5  12   1     2518.37     2552.63    165.37 o 
   6  12   1       67.70       45.69     86.58 o 
  -6  13   1       88.15      129.72    100.82 o 
  -5  13   1      153.83      283.07     98.58 o 
  -4  13   1      295.27      433.20     98.95 o 
  -3  13   1      394.14      416.09     84.47 o 
  -2  13   1       12.61      101.85     71.48 o 
  -1  13   1       86.40      107.78     62.46 o 
   0  13   1      275.87      240.02     67.16 o 
   1  13   1      305.21      187.78     77.03 o 
   2  13   1       43.00       55.94     70.96 o 
   3  13   1      120.58      220.94     78.06 o 
   4  13   1       10.94       83.29     77.35 o 
   5  13   1       63.35       63.15     77.66 o 
  -4  14   1      451.90      688.38    170.77 o 
  -3  14   1      205.91      241.50     97.47 o 
  -2  14   1      911.43      996.68    116.63 o 
  -1  14   1      115.44      -13.31     84.89 o 
   0  14   1     1019.13      631.89    101.37 o 
   1  14   1      161.90      170.24     87.14 o 
   2  14   1      690.54      557.80    101.90 o 
   3  14   1       81.47      -87.41     87.41 o 
   4  14   1      305.96      356.07    104.13 o 
  -3  15   1       24.04       -0.22     93.38 o 
  -2  15   1      234.13      288.09    101.08 o 
  -1  15   1       22.97       -1.80     92.13 o 
   0  15   1      895.93     1140.34    123.23 o 
   1  15   1        6.76      -83.34     83.34 o 
   2  15   1      867.56      964.92    120.01 o 
   3  15   1        1.12       67.20     93.03 o 
 -10   0   2      410.76      282.92    201.90 o 
  -8   0   2      277.87      318.67     76.50 o 
  -6   0   2     2050.62     1972.34    105.12 o 
  -4   0   2      250.09      142.45     40.32 o 
  -2   0   2     3303.55     3193.37     75.98 o 
   0   0   2     4836.22     4974.85    130.12 o 
   2   0   2    13191.40    14590.21    270.89 o 
   4   0   2     4122.94     4696.67    112.52 o 
   6   0   2       39.42       56.93     49.60 o 
   8   0   2     1012.24     1100.13    132.30 o 
 -10   1   2      128.71     -101.07    142.74 o 
  -9   1   2      727.05      674.11     95.22 o 
  -8   1   2      589.12      662.98     71.98 o 
  -7   1   2     1076.30     1215.27     67.47 o 
  -6   1   2     1027.14      987.88     57.07 o 
  -5   1   2     5033.41     5080.74    108.65 o 
  -4   1   2     3200.37     3096.44     63.73 o 
  -3   1   2     6918.61     7135.76    101.32 o 
  -2   1   2    11621.92    11548.46    158.43 o 
  -1   1   2     1452.86     1587.07     38.60 o 
   0   1   2    12759.85    13352.53    224.78 o 
   1   1   2       22.17        8.66      9.36 o 
   2   1   2     8599.03     9342.59    121.56 o 
   3   1   2     4609.47     4381.08     69.01 o 
   4   1   2     9386.98     9690.84    140.55 o 
   5   1   2       79.39       40.91     24.77 o 
   6   1   2     4825.64     4728.44    111.21 o 
   7   1   2       40.59       25.63     50.60 o 
   8   1   2     1064.28     1025.97     93.46 o 
   9   1   2       97.49       57.49     72.18 o 
 -10   2   2      307.87      101.87    133.34 o 
  -9   2   2       34.33       32.93     73.82 o 
  -8   2   2     1843.43     1895.33    115.12 o 
  -7   2   2      160.95      210.81     40.23 o 
  -6   2   2     4175.44     4074.06    114.46 o 
  -5   2   2      720.73      722.65     44.97 o 
  -4   2   2    26919.05    27837.69    356.22 o 
  -3   2   2     1693.26     1579.77     54.75 o 
  -2   2   2    20928.98    21043.19    266.32 o 
  -1   2   2     4064.08     4187.37     62.88 o 
   0   2   2     4848.73     5159.24     80.85 o 
   1   2   2     3588.95     3782.08     51.41 o 
   2   2   2     3360.47     3219.63     52.70 o 
   3   2   2     4044.32     4137.45     64.27 o 
   4   2   2     6477.71     6189.04     97.96 o 
   5   2   2     2294.94     2298.48     59.45 o 
   6   2   2       91.35       54.92     35.41 o 
   7   2   2      924.90      881.76     69.05 o 
   8   2   2       81.52       61.96     55.89 o 
   9   2   2      172.98      151.20     75.55 o 
 -10   3   2       13.19      109.29    134.54 o 
  -9   3   2      209.96      241.95     79.46 o 
  -8   3   2       69.63      153.48     73.87 o 
  -7   3   2     1071.88      910.78     63.45 o 
  -6   3   2      278.55      288.71     38.79 o 
  -5   3   2      587.14      570.84     43.33 o 
  -4   3   2     1158.69     1186.42     60.23 o 
  -3   3   2     1298.50     1111.20     36.33 o 
  -2   3   2     5800.58     5467.78     88.21 o 
  -1   3   2     5078.20     5206.47     77.28 o 
   0   3   2     5398.55     5665.61     77.56 o 
   1   3   2     2644.28     2620.04     43.14 o 
   2   3   2     5087.37     5376.28     76.44 o 
   3   3   2     1434.35     1597.62     38.15 o 
   4   3   2     4304.52     4340.53     77.19 o 
   5   3   2        4.80        2.60     24.72 o 
   6   3   2     2600.95     2438.43     80.64 o 
   7   3   2       71.18      209.77     54.83 o 
   8   3   2      613.47      489.85     72.05 o 
   9   3   2      201.90      176.50     76.67 o 
 -10   4   2       29.93      -61.95    183.90 o 
  -9   4   2       44.68       18.29     75.50 o 
  -8   4   2       15.11       56.92     71.92 o 
  -7   4   2      500.65      591.14     53.33 o 
  -6   4   2       93.48      100.25     36.67 o 
  -5   4   2     1378.96     1293.48     56.34 o 
  -4   4   2      430.01      399.13     34.11 o 
  -3   4   2     5692.40     5618.82    111.71 o 
  -2   4   2      388.42      454.00     27.58 o 
  -1   4   2    10560.26    10698.68    149.83 o 
   0   4   2      470.26      528.41     23.92 o 
   1   4   2    13318.50    14008.74    163.80 o 
   2   4   2      318.42      332.67     22.41 o 
   3   4   2    10497.98    10580.80    145.55 o 
   4   4   2     1235.14     1288.70     42.61 o 
   5   4   2     6897.63     6837.67    118.32 o 
   6   4   2       89.21       43.60     35.36 o 
   7   4   2     2049.48     2119.52    101.41 o 
   8   4   2      220.21      139.47     67.70 o 
   9   4   2      604.68      591.48     92.01 o 
  -9   5   2     1808.87     1578.45    146.95 o 
  -8   5   2        1.67       -0.63     75.55 o 
  -7   5   2     3404.67     3245.27    122.06 o 
  -6   5   2        4.70       39.04     37.02 o 
  -5   5   2    10756.95    11083.21    197.83 o 
  -4   5   2       63.52      -12.36     29.21 o 
  -3   5   2    16734.22    16922.87    217.94 o 
  -2   5   2      102.29       35.28     23.26 o 
  -1   5   2    15825.79    15793.43    207.40 o 
   0   5   2       38.13       59.18     20.83 o 
   1   5   2     8477.98     7913.54    109.14 o 
   2   5   2        9.05       11.98     19.98 o 
   3   5   2     8472.24     7978.71    116.73 o 
   4   5   2       17.59       16.91     24.67 o 
   5   5   2      652.41      570.73     40.14 o 
   6   5   2        0.02       47.03     40.47 o 
   7   5   2      105.24       48.49     65.15 o 
   8   5   2        0.32      -63.39     63.39 o 
   9   5   2       80.45      134.52     76.00 o 
  -9   6   2       41.49      151.74     90.21 o 
  -8   6   2       80.22       88.99     67.86 o 
  -7   6   2      407.36      453.28     58.06 o 
  -6   6   2        7.22       79.76     38.87 o 
  -5   6   2     2875.67     2779.52    109.41 o 
  -4   6   2     1294.08     1520.27     70.67 o 
  -3   6   2     7173.70     6876.22    118.63 o 
  -2   6   2      390.82      428.70     28.67 o 
  -1   6   2    13553.89    13549.04    176.81 o 
   0   6   2     2078.76     2414.22     52.31 o 
   1   6   2    10070.43    10346.95    150.20 o 
   2   6   2     2174.04     2278.71     69.59 o 
   3   6   2     8435.02     8485.95    125.75 o 
   4   6   2     1527.03     1497.10     51.35 o 
   5   6   2     3888.08     3780.62     89.06 o 
   6   6   2        1.36       23.88     39.95 o 
   7   6   2     1734.27     1844.63     89.26 o 
   8   6   2      268.47      240.11     76.84 o 
   9   6   2      327.30      277.95     83.83 o 
  -9   7   2       34.34       82.01    104.80 o 
  -8   7   2      369.78      287.21     77.81 o 
  -7   7   2      270.45      258.95     67.92 o 
  -6   7   2      441.01      441.97     46.24 o 
  -5   7   2        0.49      -31.38     31.38 o 
  -4   7   2     1261.82     1152.69     51.86 o 
  -3   7   2       51.23       79.11     28.48 o 
  -2   7   2     2977.00     2694.40     81.01 o 
  -1   7   2     1722.35     1506.57     51.76 o 
   0   7   2     4966.11     4790.29     83.33 o 
   1   7   2     1606.71     1723.96     56.90 o 
   2   7   2     2652.44     2826.10     66.95 o 
   3   7   2      607.46      730.52     36.86 o 
   4   7   2     2035.66     2105.69     61.41 o 
   5   7   2      211.84      257.22     41.58 o 
   6   7   2      857.89     1017.60     58.61 o 
   7   7   2      226.72      316.74     67.20 o 
   8   7   2      227.14      274.30    142.37 o 
  -8   8   2      916.06      964.03    112.72 o 
  -7   8   2       53.39      117.67     64.00 o 
  -6   8   2     2155.66     2056.90     94.77 o 
  -5   8   2      264.67      266.86     40.85 o 
  -4   8   2    10426.98    10819.08    208.36 o 
  -3   8   2     1552.23     1673.87     62.95 o 
  -2   8   2     8590.81     8543.17    131.67 o 
  -1   8   2     1746.94     1768.16     75.23 o 
   0   8   2     4202.07     3704.26     82.88 o 
   1   8   2     2414.05     2442.18     64.03 o 
   2   8   2     3938.76     3535.11     78.48 o 
   3   8   2     1386.64     1440.25     59.61 o 
   4   8   2     4978.29     5114.61    103.32 o 
   5   8   2     1009.16      939.26     65.37 o 
   6   8   2      431.57      415.09     56.28 o 
   7   8   2      180.04      114.68     91.20 o 
   8   8   2      242.82      349.17     86.12 o 
  -8   9   2       50.83      -95.61     95.61 o 
  -7   9   2      252.03      216.87     87.02 o 
  -6   9   2      244.74      365.02     71.80 o 
  -5   9   2      591.16      593.68     52.85 o 
  -4   9   2      772.45      860.17     52.12 o 
  -3   9   2      669.97      754.10     46.40 o 
  -2   9   2     3868.89     3826.15     79.32 o 
  -1   9   2      990.29     1020.51     47.62 o 
   0   9   2     5254.73     5354.31     98.56 o 
   1   9   2      647.72      682.10     39.86 o 
   2   9   2     4725.86     5075.86    101.17 o 
   3   9   2      565.50      593.66     40.13 o 
   4   9   2     3449.18     3765.78     96.15 o 
   5   9   2      116.61      178.26     43.99 o 
   6   9   2     2617.58     2627.86    186.23 o 
   7   9   2       45.69       14.85     69.10 o 
   8   9   2      802.04      958.68    106.16 o 
  -8  10   2       29.75       58.22    108.14 o 
  -7  10   2       28.42      -91.00     94.38 o 
  -6  10   2      479.30      494.20     93.49 o 
  -5  10   2       82.76        4.15     54.79 o 
  -4  10   2      520.41      482.28     45.72 o 
  -3  10   2       44.59       52.90     33.97 o 
  -2  10   2     1139.78     1146.85     48.59 o 
  -1  10   2       20.06       34.22     31.54 o 
   0  10   2      194.16      201.96     33.36 o 
   1  10   2       71.53        9.95     30.64 o 
   2  10   2        2.00      -13.57     40.94 o 
   3  10   2       23.56       89.69     35.54 o 
   4  10   2       47.81       20.24     38.17 o 
   5  10   2      185.29      162.15     59.75 o 
   6  10   2       62.55      201.64     62.04 o 
   7  10   2       10.99       -1.91     73.11 o 
  -7  11   2      208.46      185.92    108.85 o 
  -6  11   2      108.62      100.07     99.76 o 
  -5  11   2     1705.16     1931.22    120.70 o 
  -4  11   2      676.11      719.83     69.06 o 
  -3  11   2     2648.20     2613.26     85.07 o 
  -2  11   2     1863.96     1976.84     84.98 o 
  -1  11   2     1237.23     1353.15     59.24 o 
   0  11   2     2722.75     3001.49     80.25 o 
   1  11   2      699.07      737.04     47.66 o 
   2  11   2     1745.86     1722.79     69.97 o 
   3  11   2     2350.95     2596.47     90.75 o 
   4  11   2     1438.79     1550.07     98.82 o 
   5  11   2     1019.12     1246.20     89.65 o 
   6  11   2      750.24      491.84     85.58 o 
   7  11   2      361.42      419.09    109.27 o 
  -6  12   2      793.19      628.62    108.66 o 
  -5  12   2      231.50      141.75     88.99 o 
  -4  12   2     3043.26     2761.53    140.55 o 
  -3  12   2      232.55      294.34     73.90 o 
  -2  12   2     1983.42     1864.98     79.73 o 
  -1  12   2      853.52      827.19     71.69 o 
   0  12   2      836.11      880.49     52.41 o 
   1  12   2      604.02      635.99     50.58 o 
   2  12   2      501.34      413.87     66.22 o 
   3  12   2      734.85      752.66     78.40 o 
   4  12   2      645.38      600.92     75.51 o 
   5  12   2      342.42      410.64     80.22 o 
   6  12   2        8.62        7.22     83.00 o 
  -6  13   2       20.13      -89.21     89.21 o 
  -5  13   2        8.89      -22.04     89.80 o 
  -4  13   2       74.97       40.98     89.18 o 
  -3  13   2        3.87        0.23     84.49 o 
  -2  13   2      388.87      380.03     81.78 o 
  -1  13   2       28.05        1.79     68.77 o 
   0  13   2      358.15      455.04     69.23 o 
   1  13   2       86.00       75.32     60.80 o 
   2  13   2      380.00      312.74     78.97 o 
   3  13   2      351.37      400.23     82.91 o 
   4  13   2      188.38      314.99     81.41 o 
   5  13   2       32.02      127.44     86.59 o 
  -5  14   2      103.37       58.30     95.71 o 
  -4  14   2      257.13      158.85     97.33 o 
  -3  14   2      406.61      424.12    103.15 o 
  -2  14   2      177.71      204.42     91.93 o 
  -1  14   2      478.99      580.01    118.61 o 
   0  14   2      285.21      229.37     76.39 o 
   1  14   2      832.48      886.40     97.22 o 
   2  14   2      503.93      287.75     81.90 o 
   3  14   2      458.60      479.63    154.83 o 
   4  14   2      632.83      620.22    124.00 o 
  -3  15   2      727.42      461.62    108.99 o 
  -2  15   2        0.71       75.99     93.24 o 
  -1  15   2      595.33      612.77    112.97 o 
   0  15   2        4.69       31.15     90.88 o 
   1  15   2      325.14      342.43     99.06 o 
   2  15   2        1.31      -40.84     96.62 o 
   3  15   2      359.10      422.29    122.83 o 
  -9   0   3     2829.93     2196.46    257.20 o 
  -7   0   3     7885.72     8244.03    289.60 o 
  -5   0   3    14736.34    13045.63    334.60 o 
  -3   0   3    13504.45    12837.38    219.93 o 
  -1   0   3    93672.84    94389.64   1453.24 o 
   1   0   3   112705.96   109811.24   4675.83 o 
   3   0   3    57799.46    58135.61   1049.35 o 
   5   0   3    10041.68     9725.89    203.81 o 
   7   0   3     3137.91     3042.91    158.94 o 
   9   0   3     1610.39     1819.87    230.83 o 
 -10   1   3       47.09        5.75    122.91 o 
  -9   1   3     1112.51      768.61     97.15 o 
  -8   1   3      260.17      302.21     57.97 o 
  -7   1   3     2294.51     2266.02     89.25 o 
  -6   1   3       75.30      131.15     40.29 o 
  -5   1   3     2493.14     2431.91     69.94 o 
  -4   1   3      643.13      674.02     32.60 o 
  -3   1   3     2108.47     2075.12     47.39 o 
  -2   1   3     3532.58     3634.35     62.66 o 
  -1   1   3      733.76      567.25     19.65 o 
   0   1   3      731.64      743.50     17.03 o 
   1   1   3       20.14       -9.03     10.04 o 
   2   1   3     1550.34     1638.42     32.03 o 
   3   1   3      460.58      702.15     25.79 o 
   4   1   3      492.69      528.87     27.94 o 
   5   1   3      519.71      610.01     31.77 o 
   6   1   3       19.54       44.10     36.89 o 
   7   1   3      572.06      526.33     59.24 o 
   8   1   3       68.53       95.60     61.28 o 
   9   1   3      475.36      496.13     84.02 o 
 -10   2   3      106.81      -13.97    129.95 o 
  -9   2   3       45.88       -3.08     72.29 o 
  -8   2   3      413.92      303.56     69.56 o 
  -7   2   3     1245.04     1383.05     71.39 o 
  -6   2   3     1125.54     1098.38     68.94 o 
  -5   2   3     2576.39     2523.97     69.01 o 
  -4   2   3     1633.91     1566.50     52.54 o 
  -3   2   3     7548.89     7348.87    109.61 o 
  -2   2   3     1665.00     1567.22     41.08 o 
  -1   2   3     8793.51     9165.16    117.44 o 
   0   2   3      541.43      428.86     17.70 o 
   1   2   3    36076.31    36297.47    443.91 o 
   2   2   3      159.32      143.87     16.25 o 
   3   2   3     2035.87     1808.23     39.00 o 
   4   2   3       29.15       44.45     21.95 o 
   5   2   3      264.72      155.57     28.26 o 
   6   2   3      143.54      255.15     48.52 o 
   7   2   3      141.33      103.33     51.34 o 
   8   2   3      164.38      163.20     71.70 o 
   9   2   3       14.40      -64.83     64.83 o 
 -10   3   3      492.08      401.28    143.22 o 
  -9   3   3      167.58       31.06     75.52 o 
  -8   3   3     2826.97     3012.92    197.46 o 
  -7   3   3      225.65      256.20     47.65 o 
  -6   3   3     4648.47     4399.55    101.01 o 
  -5   3   3       76.87      108.28     31.37 o 
  -4   3   3     8282.69     7447.46    115.52 o 
  -3   3   3      112.87       82.69     25.23 o 
  -2   3   3    10436.95     9962.04    149.44 o 
  -1   3   3      584.89      504.51     22.81 o 
   0   3   3    28441.74    29130.30    347.23 o 
   1   3   3      660.95      739.17     22.83 o 
   2   3   3    14769.36    14795.62    182.81 o 
   3   3   3      356.44      415.73     22.94 o 
   4   3   3    13011.14    12880.73    180.44 o 
   5   3   3      330.24      333.28     34.36 o 
   6   3   3     2258.35     2403.67    125.66 o 
   7   3   3      135.59       97.78     52.09 o 
   8   3   3     1206.18     1483.14     97.65 o 
   9   3   3      110.16       43.78     71.62 o 
 -10   4   3      127.50        3.98    128.51 o 
  -9   4   3      472.34      409.58    141.70 o 
  -8   4   3      575.10      665.83     81.33 o 
  -7   4   3      682.07      682.84     60.58 o 
  -6   4   3      817.07      827.38     51.32 o 
  -5   4   3      711.00      589.79     40.40 o 
  -4   4   3      860.89      830.68     40.89 o 
  -3   4   3       42.78        3.62     25.19 o 
  -2   4   3       50.30      110.01     25.03 o 
  -1   4   3     8486.41     8697.66    120.46 o 
   0   4   3        0.15       -8.96     17.21 o 
   1   4   3     5073.03     4961.19     66.21 o 
   2   4   3      363.61      388.45     21.86 o 
   3   4   3     8124.99     8095.48    119.81 o 
   4   4   3      388.05      464.69     29.34 o 
   5   4   3     1468.73     1371.69     51.18 o 
   6   4   3      490.26      563.98     63.08 o 
   7   4   3      391.36      324.09     58.42 o 
   8   4   3      319.91      417.26     77.85 o 
   9   4   3      316.57      341.37     81.81 o 
  -9   5   3       13.86       32.26    102.99 o 
  -8   5   3       10.42      166.49     69.12 o 
  -7   5   3        5.77      -18.04     46.74 o 
  -6   5   3     1653.81     1679.99     74.49 o 
  -5   5   3       74.27       64.18     32.58 o 
  -4   5   3     5540.27     5606.33    105.62 o 
  -3   5   3       91.24      114.32     26.77 o 
  -2   5   3    12675.43    12572.13    179.22 o 
  -1   5   3      500.27      449.26     27.28 o 
   0   5   3    10568.02    10152.73    129.76 o 
   1   5   3      176.31      159.00     20.43 o 
   2   5   3    10265.98     9980.96    137.96 o 
   3   5   3      225.74      276.81     24.72 o 
   4   5   3     1277.24     1135.78     40.97 o 
   5   5   3       36.46       31.19     31.96 o 
   6   5   3     1382.54     1438.69     73.09 o 
   7   5   3       22.69        6.94     52.57 o 
   8   5   3      100.07      116.74     69.12 o 
   9   5   3        0.31      -66.60     66.60 o 
  -9   6   3      620.83      484.70    120.33 o 
  -8   6   3      235.07      212.27     71.83 o 
  -7   6   3      988.41      894.67     73.43 o 
  -6   6   3      787.60      794.67     52.99 o 
  -5   6   3     1949.39     1739.78     61.56 o 
  -4   6   3      356.97      392.55     33.77 o 
  -3   6   3     1429.18     1378.51     52.25 o 
  -2   6   3       28.30       15.23     27.64 o 
  -1   6   3     8145.98     7969.21    122.73 o 
   0   6   3      437.42      424.65     28.01 o 
   1   6   3     7420.37     7665.94    112.80 o 
   2   6   3      489.48      503.00     28.82 o 
   3   6   3     8610.33     8762.31    128.18 o 
   4   6   3     1053.13     1066.25     43.40 o 
   5   6   3     2527.96     2576.88     77.54 o 
   6   6   3      790.18      829.75     85.14 o 
   7   6   3      878.94      997.21     77.47 o 
   8   6   3      432.49      436.32     82.65 o 
  -9   7   3      179.22      214.28    131.74 o 
  -8   7   3     1569.15     1691.70    132.23 o 
  -7   7   3      347.59      325.74     71.80 o 
  -6   7   3     3085.54     3298.20    103.73 o 
  -5   7   3      114.25      112.64     34.71 o 
  -4   7   3     6587.43     6556.20    121.25 o 
  -3   7   3      142.26      146.93     31.51 o 
  -2   7   3     9380.06     9237.36    157.49 o 
  -1   7   3       89.31       95.32     25.39 o 
   0   7   3    13800.92    13593.83    186.14 o 
   1   7   3        3.75       -3.47     22.34 o 
   2   7   3     7952.55     8005.53    120.98 o 
   3   7   3      449.40      519.09     33.16 o 
   4   7   3     9232.47     9010.60    148.81 o 
   5   7   3       56.63       71.89     38.03 o 
   6   7   3     2214.14     2335.87    116.18 o 
   7   7   3       80.86      155.12     61.65 o 
   8   7   3     1010.85     1212.70    107.14 o 
  -9   8   3        1.28      178.76    118.36 o 
  -8   8   3       70.27      -35.11    129.33 o 
  -7   8   3      220.07      198.05     71.22 o 
  -6   8   3       78.89      108.91     43.24 o 
  -5   8   3      393.20      408.31     52.04 o 
  -4   8   3      187.29       95.54     33.81 o 
  -3   8   3     1276.37     1238.44     69.03 o 
  -2   8   3        9.14        0.57     27.08 o 
  -1   8   3     1198.19     1122.32     45.63 o 
   0   8   3       70.23       68.35     28.01 o 
   1   8   3     4821.31     4722.66     87.66 o 
   2   8   3      490.39      501.62     34.32 o 
   3   8   3      550.07      600.60     38.68 o 
   4   8   3      432.13      413.14     39.85 o 
   5   8   3       91.90      108.55     40.04 o 
   6   8   3      442.02      502.32     62.78 o 
   7   8   3       66.56       71.26     71.95 o 
   8   8   3      148.55      174.87     79.12 o 
  -8   9   3       93.44       15.60    104.74 o 
  -7   9   3       98.85       70.29     97.63 o 
  -6   9   3       68.25      160.53     66.35 o 
  -5   9   3       17.14       50.92     39.70 o 
  -4   9   3      664.19      675.68     46.67 o 
  -3   9   3       21.84        1.78     33.19 o 
  -2   9   3      705.35      752.50     42.69 o 
  -1   9   3        2.12        8.21     27.20 o 
   0   9   3        0.73       20.61     30.35 o 
   1   9   3      209.34      199.87     31.75 o 
   2   9   3        6.08      -10.59     28.06 o 
   3   9   3      137.24      112.87     33.19 o 
   4   9   3      160.05      186.66     41.66 o 
   5   9   3      164.08      240.76     48.49 o 
   6   9   3       43.14      -13.29     67.56 o 
   7   9   3        9.30      -45.61     69.22 o 
  -8  10   3        3.98       12.21    104.54 o 
  -7  10   3     1431.07     1412.60    148.53 o 
  -6  10   3       95.08       32.28    102.05 o 
  -5  10   3     2193.81     2040.96    103.23 o 
  -4  10   3      187.03      230.56     41.22 o 
  -3  10   3     2081.08     2262.71     82.68 o 
  -2  10   3      182.19      149.58     34.82 o 
  -1  10   3     7772.17     7716.90    132.25 o 
   0  10   3        2.93        3.60     30.40 o 
   1  10   3     8063.15     7949.31    140.00 o 
   2  10   3        3.03      -12.76     32.60 o 
   3  10   3     6846.03     7062.94    139.30 o 
   4  10   3      119.44       96.71     44.82 o 
   5  10   3     1853.08     1721.66     95.33 o 
   6  10   3      159.05      108.53     65.64 o 
   7  10   3      677.83      728.96     96.54 o 
  -7  11   3      296.80      137.34    109.95 o 
  -6  11   3       32.46      -14.94     98.72 o 
  -5  11   3      127.74      107.38     79.91 o 
  -4  11   3      153.09      106.86     54.13 o 
  -3  11   3      227.19      214.52     43.22 o 
  -2  11   3       58.56       63.09     38.22 o 
  -1  11   3       66.45      -11.06     32.38 o 
   0  11   3        5.02       44.72     34.78 o 
   1  11   3        5.84       21.64     37.75 o 
   2  11   3       53.87       52.89     38.06 o 
   3  11   3      469.91      544.08     60.26 o 
   4  11   3      271.26      248.81     62.90 o 
   5  11   3      160.72      273.78     71.57 o 
   6  11   3       23.62       61.14     68.15 o 
  -6  12   3      122.33       -1.39     92.56 o 
  -5  12   3      127.01       94.11     90.42 o 
  -4  12   3        8.92       80.46     84.53 o 
  -3  12   3      362.48      336.51     70.45 o 
  -2  12   3       54.52       57.19     49.48 o 
  -1  12   3      285.60      292.71     45.00 o 
   0  12   3        2.85       72.99     43.61 o 
   1  12   3      904.80     1008.59     71.90 o 
   2  12   3       22.65       95.92     59.02 o 
   3  12   3       38.79      118.29     60.27 o 
   4  12   3        0.09      -58.14     58.14 o 
   5  12   3        3.22       48.67     68.45 o 
   6  12   3        2.47       -4.30     90.62 o 
  -6  13   3      862.34      583.17    140.88 o 
  -5  13   3       53.67      165.85     94.90 o 
  -4  13   3     1290.38     1181.63    123.46 o 
  -3  13   3        9.69      -36.84     82.86 o 
  -2  13   3     2073.10     1873.21    120.24 o 
  -1  13   3        3.69      -65.33     65.33 o 
   0  13   3     3761.08     3526.51    136.83 o 
   1  13   3       64.73      109.68     61.36 o 
   2  13   3     2887.55     3212.23    133.59 o 
   3  13   3       43.79       57.11     60.74 o 
   4  13   3     2417.89     2605.62    158.34 o 
   5  13   3      174.62      102.42     86.20 o 
  -4  14   3      145.18       30.55     93.90 o 
  -3  14   3      326.03      441.96    105.96 o 
  -2  14   3       34.04      230.05     95.95 o 
  -1  14   3      978.66     1112.66    119.29 o 
   0  14   3       36.96      -69.76     69.76 o 
   1  14   3      622.43      570.48     86.50 o 
   2  14   3       45.51       85.35     76.67 o 
   3  14   3      797.90      510.76    111.93 o 
   4  14   3       34.07       37.25     88.85 o 
  -3  15   3        2.13      194.89    100.57 o 
  -2  15   3      393.47      470.59    146.45 o 
  -1  15   3       33.26       -4.13     92.62 o 
   0  15   3      229.57      206.09     97.39 o 
   1  15   3       26.62        5.15     92.36 o 
   2  15   3      260.06      106.62    153.40 o 
 -10   0   4      277.52      460.38    216.04 o 
  -8   0   4      665.74      389.20    112.10 o 
  -6   0   4      150.18       56.69     61.09 o 
  -4   0   4       77.25       61.89     36.68 o 
  -2   0   4     1338.95     1061.12     50.49 o 
   0   0   4     1681.45     1873.57     44.13 o 
   2   0   4      109.52      149.97     31.34 o 
   4   0   4     2302.45     2327.61     73.03 o 
   6   0   4     1413.52     1481.21    122.51 o 
   8   0   4      166.77      177.95     82.61 o 
 -10   1   4      234.24      403.90    142.69 o 
  -9   1   4      622.30      766.74     96.52 o 
  -8   1   4      621.67      569.76     84.97 o 
  -7   1   4      428.20      499.56     47.74 o 
  -6   1   4     3961.82     3958.08     95.77 o 
  -5   1   4     3229.99     3228.00     81.10 o 
  -4   1   4    14487.59    13655.50    188.43 o 
  -3   1   4     1806.51     1925.28     48.60 o 
  -2   1   4    24143.00    22854.25    268.51 o 
  -1   1   4     8008.90     8685.70    110.81 o 
   0   1   4    13151.06    13138.55    169.36 o 
   1   1   4      280.86      334.22     24.20 o 
   2   1   4    11070.85    10621.48    161.61 o 
   3   1   4      733.78      629.90     20.73 o 
   4   1   4     4882.79     4419.35     79.86 o 
   5   1   4      429.23      446.20     31.63 o 
   6   1   4      923.71      792.24     58.86 o 
   7   1   4      795.60      784.17     75.34 o 
   8   1   4      132.92       97.84     55.02 o 
   9   1   4      114.28      175.17     72.82 o 
 -10   2   4       37.07      168.67    130.20 o 
  -9   2   4      280.21      454.60    105.00 o 
  -8   2   4       47.81      145.56     71.57 o 
  -7   2   4      928.32      978.70     61.00 o 
  -6   2   4      430.12      519.28     44.56 o 
  -5   2   4     3044.20     2844.21     78.46 o 
  -4   2   4     6981.64     6727.39    112.56 o 
  -3   2   4     7782.15     7709.78    115.22 o 
  -2   2   4    12694.04    12590.84    161.75 o 
  -1   2   4     9246.53     9166.20    117.75 o 
   0   2   4    11885.29    12180.52    160.94 o 
   1   2   4     6433.98     6577.83     89.99 o 
   2   2   4     3048.33     2696.32     44.29 o 
   3   2   4     3264.97     3194.89     54.58 o 
   4   2   4     6965.64     6727.60    111.27 o 
   5   2   4     1220.39     1245.92     47.34 o 
   6   2   4     4525.96     4516.33    149.05 o 
   7   2   4      267.88      222.51     53.30 o 
   8   2   4     1478.71     1413.95     88.95 o 
   9   2   4       58.92      -32.93     85.94 o 
 -10   3   4      138.32      333.44    137.71 o 
  -9   3   4      428.11      339.54    129.52 o 
  -8   3   4      449.55      487.77     96.89 o 
  -7   3   4       42.08       47.66     40.31 o 
  -6   3   4     1638.69     1544.42     60.83 o 
  -5   3   4      232.34      208.23     34.48 o 
  -4   3   4     5991.37     5897.95    107.98 o 
  -3   3   4      862.05      902.43     45.67 o 
  -2   3   4     5561.30     5562.37     83.14 o 
  -1   3   4       25.66       51.16     18.17 o 
   0   3   4     2683.97     2554.09     45.96 o 
   1   3   4     5068.54     5295.99     72.67 o 
   2   3   4     1284.50     1175.09     27.83 o 
   3   3   4     3688.96     4069.18     66.92 o 
   4   3   4      624.80      550.49     28.25 o 
   5   3   4     2285.72     2613.39     69.59 o 
   6   3   4       13.49       -1.49     42.13 o 
   7   3   4      235.87      342.35     55.56 o 
   8   3   4        6.36      -15.30     57.33 o 
   9   3   4      193.89      185.50     75.33 o 
 -10   4   4      165.66      174.18    140.03 o 
  -9   4   4      794.27      852.06    159.66 o 
  -8   4   4      320.07      412.15     75.79 o 
  -7   4   4     2216.79     2408.20    104.04 o 
  -6   4   4      192.26      168.32     37.71 o 
  -5   4   4     6739.70     6474.78    130.18 o 
  -4   4   4      137.09       55.42     31.74 o 
  -3   4   4    13860.42    13089.68    206.29 o 
  -2   4   4        3.61        8.14     22.30 o 
  -1   4   4    13968.33    13584.45    166.81 o 
   0   4   4      147.42      160.09     18.86 o 
   1   4   4     7885.25     7681.95    103.04 o 
   2   4   4     1466.07     1666.16     36.71 o 
   3   4   4     4667.29     4425.95     74.17 o 
   4   4   4      542.60      655.69     32.79 o 
   5   4   4     1266.74     1192.95     50.90 o 
   6   4   4      224.13      213.74     48.67 o 
   7   4   4      264.63      257.65     56.86 o 
   8   4   4       11.59       31.02     64.93 o 
   9   4   4       35.06        9.99     70.90 o 
  -9   5   4      298.19      324.59    117.83 o 
  -8   5   4        0.25       44.69     86.32 o 
  -7   5   4      224.78      383.78     50.83 o 
  -6   5   4        1.84        4.50     35.27 o 
  -5   5   4     2319.85     2386.67     71.14 o 
  -4   5   4       75.30       57.10     32.65 o 
  -3   5   4     2798.28     2550.37     73.59 o 
  -2   5   4      173.78      139.06     25.87 o 
  -1   5   4    11467.58    11588.67    151.80 o 
   0   5   4      945.64      919.86     29.64 o 
   1   5   4     8195.48     8167.33    107.20 o 
   2   5   4      354.20      379.14     25.41 o 
   3   5   4     7846.39     7910.91    114.53 o 
   4   5   4      251.23      259.45     29.93 o 
   5   5   4     4042.06     3858.72     96.44 o 
   6   5   4       95.72       76.57     43.61 o 
   7   5   4     2783.40     2939.73    115.10 o 
   8   5   4       81.34      -13.96     82.17 o 
  -9   6   4      596.85      506.71    122.12 o 
  -8   6   4      396.45      337.40     90.35 o 
  -7   6   4     1617.62     1561.06     84.83 o 
  -6   6   4      586.81      660.80     48.56 o 
  -5   6   4     3481.50     3588.77     87.96 o 
  -4   6   4     1252.68     1275.57     54.01 o 
  -3   6   4     6151.10     6195.42    117.36 o 
  -2   6   4     1052.18     1177.93     44.19 o 
  -1   6   4     4681.55     4698.31     79.27 o 
   0   6   4     3759.67     3931.84     68.08 o 
   1   6   4     3477.35     3415.16     59.10 o 
   2   6   4      873.57      805.43     32.50 o 
   3   6   4     1730.55     1615.31     44.53 o 
   4   6   4      256.73      169.50     29.61 o 
   5   6   4      781.18      770.30     47.93 o 
   6   6   4       61.09       47.49     69.59 o 
   7   6   4       94.11       28.41     74.60 o 
   8   6   4       74.83       69.09     70.53 o 
  -9   7   4      512.45      390.99    116.58 o 
  -8   7   4       63.66      -99.71    123.53 o 
  -7   7   4      203.69      108.18     67.40 o 
  -6   7   4      620.14      725.64     48.34 o 
  -5   7   4      924.23      860.65     47.47 o 
  -4   7   4     1267.44     1154.71     53.88 o 
  -3   7   4       97.43      118.48     32.36 o 
  -2   7   4     2547.07     2371.08     71.84 o 
  -1   7   4       18.72       73.90     25.76 o 
   0   7   4     1345.77     1363.05     42.08 o 
   1   7   4     3103.37     3301.42     65.36 o 
   2   7   4     1992.67     2109.58     52.53 o 
   3   7   4     2505.90     2718.13     63.77 o 
   4   7   4      812.03      819.18     46.82 o 
   5   7   4     1052.34     1096.83     59.68 o 
   6   7   4      269.34      334.41     52.43 o 
   7   7   4       74.32      -60.92     63.24 o 
   8   7   4       57.84       87.58     72.11 o 
  -8   8   4       34.06      -13.76     96.62 o 
  -7   8   4      531.64      552.15     94.12 o 
  -6   8   4      123.52      133.49     45.34 o 
  -5   8   4     1027.84     1018.23     54.16 o 
  -4   8   4     1672.09     1657.63     64.88 o 
  -3   8   4     1375.80     1488.74     80.30 o 
  -2   8   4     3571.86     3574.78     82.42 o 
  -1   8   4     1272.38     1275.03     55.80 o 
   0   8   4     3681.69     3748.90     75.89 o 
   1   8   4      520.23      483.65     32.59 o 
   2   8   4     1127.69     1196.76     47.38 o 
   3   8   4      502.03      458.73     38.96 o 
   4   8   4     2816.02     3021.61     85.35 o 
   5   8   4       92.74      106.54     43.76 o 
   6   8   4     2164.22     2522.71    106.56 o 
   7   8   4       22.87       77.07     68.17 o 
  -8   9   4      586.85      639.92    131.16 o 
  -7   9   4      177.43       60.20     99.55 o 
  -6   9   4     1689.12     1526.73    110.70 o 
  -5   9   4      535.48      577.22     48.88 o 
  -4   9   4     5062.51     5009.85    114.17 o 
  -3   9   4      170.73      158.39     36.96 o 
  -2   9   4     4333.50     4139.26    109.62 o 
  -1   9   4     2146.49     2160.16     96.81 o 
   0   9   4     3827.30     3700.85     78.42 o 
   1   9   4     2010.44     2073.83     62.19 o 
   2   9   4     1921.72     1905.22     61.63 o 
   3   9   4     1309.41     1392.82     61.39 o 
   4   9   4      983.97      970.09     65.07 o 
   5   9   4      215.89      187.81     50.94 o 
   6   9   4       54.01       32.67     66.26 o 
   7   9   4      215.52      201.94     76.03 o 
  -8  10   4      291.21      461.23    124.20 o 
  -7  10   4        4.87      -91.34     99.11 o 
  -6  10   4      194.96      140.70    102.07 o 
  -5  10   4       29.58       39.10     65.62 o 
  -4  10   4        7.35      -47.02     47.02 o 
  -3  10   4       95.21       68.11     37.24 o 
  -2  10   4      374.40      479.54     38.46 o 
  -1  10   4      140.29      100.20     33.27 o 
   0  10   4       85.62      128.51     36.91 o 
   1  10   4       22.39      -30.30     30.30 o 
   2  10   4      769.24      790.51     49.90 o 
   3  10   4       51.48       29.98     39.44 o 
   4  10   4      939.29      930.99     78.38 o 
   5  10   4        8.85      105.23     68.69 o 
   6  10   4      719.02      894.15     95.65 o 
   7  10   4        0.26      -60.49     69.70 o 
  -7  11   4       22.78      -35.28    106.92 o 
  -6  11   4      794.31      849.79    157.86 o 
  -5  11   4      474.77      596.17    114.19 o 
  -4  11   4     1402.45     1501.26    123.26 o 
  -3  11   4      617.60      578.11     53.32 o 
  -2  11   4     1999.83     2220.52     92.30 o 
  -1  11   4      913.56      972.00     54.86 o 
   0  11   4     1029.30     1149.81     60.96 o 
   1  11   4       32.43       72.20     40.08 o 
   2  11   4     1300.30     1481.88     77.24 o 
   3  11   4      123.34      152.23     52.02 o 
   4  11   4      516.34      542.09     75.15 o 
   5  11   4      334.49      435.90     75.36 o 
   6  11   4      113.65        5.51     70.73 o 
  -6  12   4      231.53      387.38    118.42 o 
  -5  12   4      289.78      125.94     91.01 o 
  -4  12   4     1133.10     1193.22    229.93 o 
  -3  12   4      782.48      539.94    117.01 o 
  -2  12   4     1871.36     1847.75     94.51 o 
  -1  12   4      730.80      725.33     74.72 o 
   0  12   4     2106.52     2237.90    164.05 o 
   1  12   4      846.57      841.24     76.15 o 
   2  12   4     1002.22      910.24     79.87 o 
   3  12   4      332.79      407.87     66.94 o 
   4  12   4     1291.52     1214.72     99.75 o 
   5  12   4      191.66      189.58     76.90 o 
  -5  13   4      378.32      243.23    102.36 o 
  -4  13   4      529.17      588.17    107.97 o 
  -3  13   4       57.83      -81.98     81.98 o 
  -2  13   4      287.66      305.79     81.30 o 
  -1  13   4      244.26      342.06     78.96 o 
   0  13   4      410.79      608.44     76.46 o 
   1  13   4       58.61      109.83     60.31 o 
   2  13   4      109.08      140.26     61.70 o 
   3  13   4       11.27      -63.31     63.31 o 
   4  13   4       98.88      137.92     85.40 o 
  -4  14   4       81.95      -44.46     90.99 o 
  -3  14   4      598.75      754.15    114.98 o 
  -2  14   4       40.27      -85.81     85.81 o 
  -1  14   4      901.01      992.82    100.89 o 
   0  14   4       68.59       71.49     73.61 o 
   1  14   4      608.76      541.69     85.95 o 
   2  14   4        2.73       66.60     83.75 o 
   3  14   4      580.55      602.96    101.60 o 
  -2  15   4       10.90       48.10     95.10 o 
  -1  15   4      592.49      543.19    112.33 o 
   0  15   4       86.88      105.96     93.12 o 
   1  15   4      420.78      633.33    129.09 o 
  -9   0   5       27.13      -43.72    163.32 o 
  -7   0   5       40.95       11.32     56.68 o 
  -5   0   5       32.68       38.29     46.73 o 
  -3   0   5     1845.70     1948.61     62.71 o 
  -1   0   5      536.56      642.58     31.30 o 
   3   0   5     7556.89     7676.90    186.35 o 
   5   0   5      665.57      688.66     68.59 o 
   7   0   5      692.60      710.85     94.03 o 
   9   0   5      130.53       40.80     97.52 o 
 -10   1   5      694.62      766.63    159.12 o 
  -9   1   5      279.32      443.77    138.21 o 
  -8   1   5     2244.94     1809.96     98.25 o 
  -7   1   5     1322.51     1493.01     84.92 o 
  -6   1   5     2859.64     2719.99     81.17 o 
  -5   1   5     2597.85     2304.10    108.97 o 
  -4   1   5     3672.57     4165.79     93.78 o 
  -3   1   5     6594.90     6163.67     90.31 o 
  -2   1   5     3427.35     3541.82     58.28 o 
  -1   1   5    15511.07    14896.82    182.66 o 
   0   1   5     3244.29     3322.78     49.62 o 
   1   1   5    14028.28    13758.25    307.54 o 
   2   1   5     1402.66     1352.40     33.51 o 
   3   1   5     7222.53     7458.90    138.30 o 
   4   1   5      797.27      849.24     37.88 o 
   5   1   5     4336.75     4276.82    148.19 o 
   6   1   5      305.32      289.09     47.15 o 
   7   1   5     1867.39     1805.21     85.59 o 
   8   1   5      126.12       87.13     55.10 o 
   9   1   5      351.88      307.89     83.16 o 
 -10   2   5        2.58      -49.18    159.46 o 
  -9   2   5     2256.42     2156.77    206.20 o 
  -8   2   5       85.58       91.75     57.14 o 
  -7   2   5     2586.65     2727.67    114.97 o 
  -6   2   5      598.90      673.71     46.13 o 
  -5   2   5     8596.42     8585.09    152.04 o 
  -4   2   5     1656.46     1567.76     53.62 o 
  -3   2   5     8147.97     8685.24    117.53 o 
  -2   2   5     5211.82     5032.28     74.57 o 
  -1   2   5    22277.94    23592.79    284.16 o 
   0   2   5     6358.23     6112.46     85.70 o 
   1   2   5     1719.74     1719.24     33.56 o 
   2   2   5     5369.98     5359.33     84.02 o 
   3   2   5     2065.98     1968.56     43.85 o 
   4   2   5     2764.56     2710.79     71.17 o 
   5   2   5      514.84      482.27     45.30 o 
   6   2   5     1310.24     1417.82     71.31 o 
   7   2   5      537.49      543.39     60.44 o 
   8   2   5      319.29      361.07     62.16 o 
 -10   3   5        3.36       82.90    129.09 o 
  -9   3   5       40.97       96.90    126.73 o 
  -8   3   5        3.64      -25.51     68.03 o 
  -7   3   5      211.99      277.02     44.52 o 
  -6   3   5       69.71       81.91     35.41 o 
  -5   3   5      316.51      339.36     39.67 o 
  -4   3   5      192.50      205.19     36.40 o 
  -3   3   5      816.56      781.51     36.70 o 
  -2   3   5      564.23      563.77     26.50 o 
  -1   3   5     2383.33     2297.89     44.40 o 
   0   3   5      353.82      420.79     19.75 o 
   1   3   5     2260.60     2156.13     41.17 o 
   2   3   5       21.74       24.01     16.07 o 
   3   3   5     1656.91     1611.09     66.22 o 
   4   3   5      105.31       82.03     28.98 o 
   5   3   5     1208.87     1246.67     71.49 o 
   6   3   5      109.67      129.88     45.23 o 
   7   3   5      674.84      593.34     60.89 o 
   8   3   5      109.57       13.36     60.49 o 
 -10   4   5        0.37     -114.48    114.48 o 
  -9   4   5      225.68      189.46    130.02 o 
  -8   4   5      146.09      159.07     68.86 o 
  -7   4   5       27.98        6.32     39.17 o 
  -6   4   5      661.01      790.73     50.18 o 
  -5   4   5      226.67      287.96     38.66 o 
  -4   4   5     2699.93     2576.75     77.40 o 
  -3   4   5      516.85      621.92     33.15 o 
  -2   4   5     5319.90     5111.51     83.40 o 
  -1   4   5      561.59      579.91     25.16 o 
   0   4   5     9586.55     9440.92    123.42 o 
   1   4   5       36.23       40.29     16.70 o 
   2   4   5     7141.78     6996.03    101.54 o 
   3   4   5     1820.79     1945.00     41.24 o 
   4   4   5     5140.65     5237.65     94.67 o 
   5   4   5      286.81      358.19     46.86 o 
   6   4   5     2278.35     2393.35     94.37 o 
   7   4   5      415.02      411.35     59.17 o 
   8   4   5      802.66      712.91     85.07 o 
  -9   5   5       10.19       24.42    107.02 o 
  -8   5   5     4608.38     4577.74    216.51 o 
  -7   5   5        6.69      -38.95     38.95 o 
  -6   5   5     7518.82     7124.39    137.27 o 
  -5   5   5        0.09      -34.00     34.00 o 
  -4   5   5    10314.96    10280.51    166.59 o 
  -3   5   5        4.40       -4.25     26.20 o 
  -2   5   5    12143.30    12794.46    175.86 o 
  -1   5   5        1.21       30.18     20.43 o 
   0   5   5    12258.61    12059.89    156.30 o 
   1   5   5       17.56       26.78     18.33 o 
   2   5   5     5172.71     4887.42     79.90 o 
   3   5   5       10.96       65.57     22.28 o 
   4   5   5     1573.57     1544.45     50.87 o 
   5   5   5        0.70       20.53     35.06 o 
   6   5   5      265.29      303.10     52.00 o 
   7   5   5        0.19       -2.91     55.35 o 
   8   5   5       57.61       27.90     72.46 o 
  -9   6   5      364.94       41.89    192.60 o 
  -8   6   5       72.15      244.83    105.30 o 
  -7   6   5      186.59      142.84     54.02 o 
  -6   6   5      837.80      996.34     59.84 o 
  -5   6   5      607.37      664.20     47.67 o 
  -4   6   5     1945.41     1933.39     65.22 o 
  -3   6   5       10.31       39.94     31.25 o 
  -2   6   5     5446.99     5225.23     92.72 o 
  -1   6   5     1317.81     1386.33     41.22 o 
   0   6   5     5179.40     4912.86     78.14 o 
   1   6   5      646.01      654.92     27.30 o 
   2   6   5     4862.47     4507.67     75.21 o 
   3   6   5     1426.25     1472.12     47.49 o 
   4   6   5     2405.87     2289.39     67.99 o 
   5   6   5       64.26       62.35     36.09 o 
   6   6   5     1356.53     1411.51     71.27 o 
   7   6   5      230.99      287.12     63.59 o 
   8   6   5      302.78      245.52     73.47 o 
  -9   7   5       58.12      -25.63    104.93 o 
  -8   7   5        7.80       46.05    103.00 o 
  -7   7   5      304.33      399.40     96.89 o 
  -6   7   5        4.82       37.31     36.15 o 
  -5   7   5      493.32      505.69     46.55 o 
  -4   7   5        3.49      -31.20     32.43 o 
  -3   7   5      776.96      714.50     43.89 o 
  -2   7   5        0.14       42.41     28.60 o 
  -1   7   5     1770.82     1735.46     55.10 o 
   0   7   5       11.34       26.83     22.56 o 
   1   7   5     2308.57     2312.22     54.26 o 
   2   7   5        1.49      -10.46     23.47 o 
   3   7   5      982.38     1163.14     45.10 o 
   4   7   5      476.03      601.39     45.87 o 
   5   7   5      670.80      699.31     56.24 o 
   6   7   5      555.03      737.76     64.02 o 
   7   7   5      327.92      231.59     70.91 o 
  -8   8   5       10.46      -99.63     99.63 o 
  -7   8   5     1870.06     1811.95    189.00 o 
  -6   8   5       63.69       27.95     50.43 o 
  -5   8   5     5426.54     5316.82    120.41 o 
  -4   8   5      893.72      937.35     53.36 o 
  -3   8   5     7270.59     7007.74    134.18 o 
  -2   8   5     1288.99     1375.18     58.04 o 
  -1   8   5    10801.17    10985.22    166.30 o 
   0   8   5     2118.05     2105.46     56.92 o 
   1   8   5     3029.08     3084.94     88.73 o 
   2   8   5     1114.07     1074.63     48.24 o 
   3   8   5     2680.82     2471.17     75.53 o 
   4   8   5      941.21      856.66     55.27 o 
   5   8   5     1007.89      991.14     65.08 o 
   6   8   5      231.87      184.23     57.90 o 
   7   8   5      669.01      702.28     88.90 o 
  -8   9   5      783.73      868.70    136.70 o 
  -7   9   5      168.97      212.90    140.81 o 
  -6   9   5      737.40      703.41    120.84 o 
  -5   9   5      181.80      213.79     50.43 o 
  -4   9   5      214.05      227.74     45.14 o 
  -3   9   5      459.32      478.95     44.00 o 
  -2   9   5      134.95      185.71     34.85 o 
  -1   9   5     1876.45     1696.84     54.95 o 
   0   9   5      610.20      582.15     42.17 o 
   1   9   5     2266.63     2267.81     62.17 o 
   2   9   5      307.96      318.36     40.40 o 
   3   9   5     1794.41     1672.57     66.29 o 
   4   9   5       15.00      -34.09     40.16 o 
   5   9   5     1144.55     1116.57     76.35 o 
   6   9   5       50.10       84.56     68.01 o 
   7   9   5      821.75      859.62     94.47 o 
  -7  10   5        9.71     -102.41    102.41 o 
  -6  10   5       17.03      122.79    100.69 o 
  -5  10   5       42.84       -2.71     75.25 o 
  -4  10   5      107.37      154.81     49.51 o 
  -3  10   5     1040.77      928.89     53.10 o 
  -2  10   5      549.57      591.00     45.47 o 
  -1  10   5      167.02      163.12     35.32 o 
   0  10   5       76.71       70.81     35.31 o 
   1  10   5       11.69       20.14     31.15 o 
   2  10   5       77.72       99.82     38.81 o 
   3  10   5      241.89      285.46     48.87 o 
   4  10   5        6.63        6.53     49.69 o 
   5  10   5        2.40      -60.07     61.78 o 
   6  10   5       11.66        2.23     67.84 o 
  -7  11   5      185.67      320.40    123.71 o 
  -6  11   5     1010.64     1075.59    138.34 o 
  -5  11   5      437.95      507.16    118.06 o 
  -4  11   5     2473.86     2260.92    124.36 o 
  -3  11   5     1147.76     1115.08     78.99 o 
  -2  11   5     3384.47     3733.73    112.86 o 
  -1  11   5     2434.75     2354.46     84.20 o 
   0  11   5     2195.13     2307.91     78.87 o 
   1  11   5     2759.71     2634.80    148.47 o 
   2  11   5     1091.17     1153.04     72.64 o 
   3  11   5     1371.77     1368.84    106.78 o 
   4  11   5     1098.22     1301.95    148.73 o 
   5  11   5      825.00      811.10     93.51 o 
   6  11   5      706.25      833.72    103.13 o 
  -6  12   5      163.77      308.32    119.47 o 
  -5  12   5     1376.21     1426.46    133.89 o 
  -4  12   5       35.09       13.17     82.85 o 
  -3  12   5     1508.63     1400.23     99.17 o 
  -2  12   5      204.40      262.92     73.84 o 
  -1  12   5     1922.41     1761.67    100.34 o 
   0  12   5      176.56      214.30     60.00 o 
   1  12   5      374.96      422.11     65.27 o 
   2  12   5      413.47      386.96     67.08 o 
   3  12   5      273.86      214.91     85.66 o 
   4  12   5      172.20      187.83     72.09 o 
   5  12   5       53.99      108.97     82.04 o 
  -5  13   5       67.15       85.46     98.48 o 
  -4  13   5       16.29       96.81     95.66 o 
  -3  13   5      224.14      203.05    104.28 o 
  -2  13   5        6.33       26.13     72.74 o 
  -1  13   5      535.14      538.00     73.95 o 
   0  13   5       93.58      142.11     63.90 o 
   1  13   5      404.24      377.70     69.14 o 
   2  13   5      153.29      232.61     71.76 o 
   3  13   5      286.03      297.17     99.52 o 
   4  13   5      107.16      210.36     80.07 o 
  -4  14   5      399.29      360.29    105.98 o 
  -3  14   5      271.88      347.75    102.55 o 
  -2  14   5      358.82      333.78    102.44 o 
  -1  14   5      714.64      583.82    124.10 o 
   0  14   5      900.94      893.55    135.01 o 
   1  14   5      512.38      280.68     92.53 o 
   2  14   5      560.01      520.75     97.78 o 
   3  14   5      724.03      553.01     99.86 o 
  -2  15   5      603.49      547.99    111.89 o 
  -1  15   5       26.24      -26.98     90.96 o 
   0  15   5      577.56      600.23    135.72 o 
 -10   0   6      406.55      592.84    228.90 o 
  -8   0   6     2257.72     2486.48    163.77 o 
  -6   0   6    10129.68    10236.25    258.23 o 
  -4   0   6    15754.13    15803.73    318.19 o 
  -2   0   6    26700.32    26601.64    427.10 o 
   0   0   6    43785.12    45187.62    880.30 o 
   2   0   6    42219.71    40486.90   1772.36 o 
   4   0   6    15968.69    16373.23    379.56 o 
   6   0   6     3906.68     3903.21    159.94 o 
   8   0   6     1547.52     1682.00    126.30 o 
 -10   1   6      253.95       55.51    177.47 o 
  -9   1   6      114.22      235.15    130.37 o 
  -8   1   6     1323.08     1249.26    147.50 o 
  -7   1   6      137.15      142.00     43.32 o 
  -6   1   6     2139.90     1899.32     74.26 o 
  -5   1   6     1574.25     1522.69     68.72 o 
  -4   1   6     1654.32     1455.67     50.17 o 
  -3   1   6      361.52      456.33     30.03 o 
  -2   1   6      167.86      177.43     22.13 o 
  -1   1   6     6251.73     7335.87    100.04 o 
   0   1   6       53.98       57.49     18.88 o 
   1   1   6       38.40       55.15     21.85 o 
   2   1   6      589.32      642.46     27.43 o 
   3   1   6      205.60      238.90     24.32 o 
   4   1   6      873.36      899.16     35.84 o 
   5   1   6        7.49       24.42     34.14 o 
   6   1   6      554.21      479.05     50.61 o 
   7   1   6      227.24      267.51     51.42 o 
   8   1   6      250.19      400.74     68.94 o 
 -10   2   6       24.39      195.57    139.52 o 
  -9   2   6      159.42      198.29    124.49 o 
  -8   2   6      500.61      516.03     76.36 o 
  -7   2   6      532.01      463.72     52.67 o 
  -6   2   6      841.21     1004.06     52.90 o 
  -5   2   6      774.31      743.82     51.01 o 
  -4   2   6      828.66      807.13     39.99 o 
  -3   2   6      622.77      675.08     34.98 o 
  -2   2   6       98.50      245.92     23.46 o 
  -1   2   6       44.69       52.62     17.03 o 
   0   2   6      789.09      638.09     20.88 o 
   1   2   6       33.94       15.91     18.56 o 
   2   2   6     4830.85     4661.16     82.74 o 
   3   2   6      152.11      176.77     22.90 o 
   4   2   6     1051.02      930.43     39.81 o 
   5   2   6      185.90      206.37     38.59 o 
   6   2   6        0.55       -4.29     40.74 o 
   7   2   6      139.53      144.18     50.46 o 
   8   2   6       38.26       50.23     53.68 o 
 -10   3   6       35.44       -0.29    155.60 o 
  -9   3   6      676.03      982.78    172.66 o 
  -8   3   6      160.47      146.35     92.52 o 
  -7   3   6     2053.39     2017.47     74.47 o 
  -6   3   6      319.86      280.43     43.93 o 
  -5   3   6     9416.61     9138.05    172.66 o 
  -4   3   6       20.59      -15.78     30.25 o 
  -3   3   6     9497.21     9087.81    132.76 o 
  -2   3   6       12.44        7.73     21.05 o 
  -1   3   6    27615.65    28441.22    342.38 o 
   0   3   6      240.30      216.63     16.32 o 
   1   3   6    10923.43    10963.30    154.08 o 
   2   3   6      187.64      178.68     17.73 o 
   3   3   6    10652.82    10590.58    168.65 o 
   4   3   6      286.26      265.99     30.80 o 
   5   3   6     2685.90     2828.36     82.90 o 
   6   3   6       89.81       80.66     43.65 o 
   7   3   6     1878.76     2008.07    129.02 o 
   8   3   6       42.50       26.24     58.01 o 
  -9   4   6      167.08      123.77    126.13 o 
  -8   4   6      426.11      368.82    106.87 o 
  -7   4   6      444.69      387.82     47.73 o 
  -6   4   6     2545.09     2791.20    121.65 o 
  -5   4   6      775.56      705.41     51.54 o 
  -4   4   6     3509.89     3246.47     81.31 o 
  -3   4   6      306.15      390.51     28.76 o 
  -2   4   6     7377.42     7233.48    108.53 o 
  -1   4   6       12.29       27.43     19.68 o 
   0   4   6     9759.65     9891.12    138.55 o 
   1   4   6      151.43      122.03     18.74 o 
   2   4   6     4832.01     4754.35     77.82 o 
   3   4   6      238.74      191.61     23.39 o 
   4   4   6     2045.42     1865.95     66.82 o 
   5   4   6      241.81      237.13     39.51 o 
   6   4   6      555.78      597.91     56.68 o 
   7   4   6      203.36      188.90     53.13 o 
   8   4   6      260.99      259.34     69.11 o 
  -9   5   6       22.15      -44.24    110.45 o 
  -8   5   6       41.26      -48.03    170.45 o 
  -7   5   6      316.75      377.04     61.36 o 
  -6   5   6       87.41      141.72     42.30 o 
  -5   5   6      437.25      486.79     47.83 o 
  -4   5   6        5.74       45.36     32.12 o 
  -3   5   6     2955.38     2847.50     87.85 o 
  -2   5   6      120.94      209.67     26.19 o 
  -1   5   6      518.92      443.85     25.62 o 
   0   5   6       34.57       30.96     18.44 o 
   1   5   6     4951.27     4767.83     74.97 o 
   2   5   6       39.70       31.92     19.45 o 
   3   5   6     1283.78     1400.66     46.70 o 
   4   5   6        3.29       59.48     29.29 o 
   5   5   6      969.71      893.17     66.11 o 
   6   5   6        8.17       -0.34     44.79 o 
   7   5   6        2.77      -35.83     49.44 o 
   8   5   6        2.09        1.71     62.93 o 
  -9   6   6      106.37      -28.17    102.27 o 
  -8   6   6      334.98      291.52    110.12 o 
  -7   6   6      324.05      293.04     66.90 o 
  -6   6   6     1871.71     1770.98     78.61 o 
  -5   6   6      521.80      408.65     42.15 o 
  -4   6   6     3315.82     3444.60     96.60 o 
  -3   6   6      407.07      330.10     33.36 o 
  -2   6   6     7230.02     7081.64    125.10 o 
  -1   6   6       29.67       23.93     21.83 o 
   0   6   6     8520.04     8491.87    118.15 o 
   1   6   6       62.47       61.99     20.09 o 
   2   6   6     6429.11     6458.63    112.07 o 
   3   6   6      230.52      223.36     30.71 o 
   4   6   6     3583.03     3760.54     91.81 o 
   5   6   6      337.57      338.77     45.28 o 
   6   6   6     1452.73     1511.00     72.29 o 
   7   6   6      239.32      295.62     55.83 o 
  -9   7   6      669.92      667.74    139.81 o 
  -8   7   6      237.81      136.38    105.28 o 
  -7   7   6     1959.99     1906.44    179.28 o 
  -6   7   6      273.31      164.50     45.76 o 
  -5   7   6     8149.88     8278.98    158.90 o 
  -4   7   6      410.30      378.32     40.88 o 
  -3   7   6    11215.70    11091.54    179.00 o 
  -2   7   6      110.60      130.84     29.44 o 
  -1   7   6    20480.80    19893.78    274.01 o 
   0   7   6      342.89      303.96     26.93 o 
   1   7   6     8135.79     8179.62    126.88 o 
   2   7   6        5.34      -22.02     25.22 o 
   3   7   6     6200.58     5999.00    135.79 o 
   4   7   6        0.05      -25.77     34.61 o 
   5   7   6     1955.39     1927.74     89.71 o 
   6   7   6       17.36      -26.54     58.66 o 
   7   7   6     1418.83     1414.28    104.87 o 
  -8   8   6       93.28       56.86    105.25 o 
  -7   8   6        0.25      -66.44     96.65 o 
  -6   8   6      150.83      177.78     72.79 o 
  -5   8   6       29.51       20.19     41.80 o 
  -4   8   6      280.30      299.01     42.37 o 
  -3   8   6        2.68      -34.22     34.22 o 
  -2   8   6        4.23       14.23     28.72 o 
  -1   8   6      135.21      100.83     28.40 o 
   0   8   6      187.11      190.70     29.25 o 
   1   8   6      275.09      256.10     30.58 o 
   2   8   6     1306.40     1410.22     77.50 o 
   3   8   6      281.18      298.66     44.72 o 
   4   8   6      331.05      445.98     50.09 o 
   5   8   6      248.78      170.12     49.92 o 
   6   8   6        0.11      -51.17     51.17 o 
   7   8   6      211.75      144.21     71.17 o 
  -8   9   6      149.88       59.27    109.53 o 
  -7   9   6       37.11      -74.98     98.05 o 
  -6   9   6      275.93      254.19     88.87 o 
  -5   9   6      121.76      -33.79     55.20 o 
  -4   9   6        1.04      -25.40     39.16 o 
  -3   9   6       47.66       59.68     38.40 o 
  -2   9   6       22.51       25.51     32.66 o 
  -1   9   6      413.99      412.54     37.02 o 
   0   9   6        3.07       40.96     31.54 o 
   1   9   6       77.02       85.80     35.65 o 
   2   9   6       12.67      -14.79     37.01 o 
   3   9   6      451.75      516.28     49.68 o 
   4   9   6      215.81      199.58     48.16 o 
   5   9   6       18.80       99.09     54.57 o 
   6   9   6       15.92       77.09     67.40 o 
  -7  10   6        0.21       13.23    107.78 o 
  -6  10   6     2778.32     3003.76    235.51 o 
  -5  10   6        0.24      -26.96     67.47 o 
  -4  10   6     3657.40     3731.75    298.42 o 
  -3  10   6       22.66       18.91     44.30 o 
  -2  10   6     5071.09     4883.95    131.38 o 
  -1  10   6        2.13      -34.80     34.80 o 
   0  10   6     6937.18     6651.49    138.70 o 
   1  10   6      119.01      137.18     39.54 o 
   2  10   6     5830.23     5925.44    136.41 o 
   3  10   6      147.56      132.03     47.59 o 
   4  10   6     2937.58     2965.68    124.61 o 
   5  10   6      208.26      140.08     69.35 o 
   6  10   6      823.48      873.42     93.43 o 
  -7  11   6       19.00      -43.32    108.02 o 
  -6  11   6       95.60       67.43    107.86 o 
  -5  11   6      292.27      292.22    108.10 o 
  -4  11   6      118.56      149.42     71.31 o 
  -3  11   6      353.30      312.47     69.03 o 
  -2  11   6        0.16       42.47     54.45 o 
  -1  11   6     1003.16      907.55     68.57 o 
   0  11   6        4.51       32.22     54.74 o 
   1  11   6        5.53       -8.78     45.99 o 
   2  11   6      155.99      138.03     53.33 o 
   3  11   6       30.87       96.46     52.98 o 
   4  11   6      149.50      197.80     73.26 o 
   5  11   6       15.72       11.32     69.32 o 
  -6  12   6        0.49      -29.82    108.87 o 
  -5  12   6      150.95     -100.47    109.38 o 
  -4  12   6        3.21      -33.49     98.00 o 
  -3  12   6       93.49       48.80     73.93 o 
  -2  12   6       62.12      -60.94     60.94 o 
  -1  12   6      119.96       75.28     54.83 o 
   0  12   6        4.23      -53.51     54.78 o 
   1  12   6       57.18       -1.47     61.73 o 
   2  12   6       66.75       16.74     92.07 o 
   3  12   6        6.93       54.61     73.10 o 
   4  12   6        1.87       37.52     70.92 o 
  -5  13   6     1696.04     1572.70    144.27 o 
  -4  13   6       10.50       75.93     94.37 o 
  -3  13   6     1782.33     1757.25    153.49 o 
  -2  13   6        0.57       42.23     75.30 o 
  -1  13   6     3494.92     3374.13    152.53 o 
   0  13   6      144.32       50.94     61.25 o 
   1  13   6     2693.85     3067.20    197.54 o 
   2  13   6      143.71       47.75     68.34 o 
   3  13   6     2564.71     2432.05    142.67 o 
  -3  14   6       49.96      -25.73     93.80 o 
  -2  14   6      991.65      912.98    116.93 o 
  -1  14   6        3.65      -18.31     84.35 o 
   0  14   6     1082.37      973.24    114.07 o 
   1  14   6        1.05       29.18     82.69 o 
   2  14   6      711.39      516.31    110.29 o 
  -9   0   7      270.88      -20.58    181.32 o 
  -7   0   7      369.64      178.10     62.16 o 
  -5   0   7     2280.39     2151.08     98.66 o 
  -3   0   7      493.56      488.72     42.35 o 
  -1   0   7      293.42      309.00     25.82 o 
   1   0   7      147.12      190.75     23.15 o 
   3   0   7     1534.48     1567.91     56.07 o 
   5   0   7       11.55        9.57     39.69 o 
   7   0   7        4.67       82.73     63.78 o 
 -10   1   7      261.73      308.97    144.07 o 
  -9   1   7      469.95      610.35    158.19 o 
  -8   1   7       88.98      127.21     78.61 o 
  -7   1   7      955.06     1154.69     67.12 o 
  -6   1   7     1556.74     1699.16     91.93 o 
  -5   1   7     3657.51     3531.88     84.02 o 
  -4   1   7     1741.99     1797.17     78.80 o 
  -3   1   7    10013.45     9866.46    141.86 o 
  -2   1   7      586.29      609.56     28.60 o 
  -1   1   7     9913.52     9641.91    127.76 o 
   0   1   7      688.47      660.61     27.12 o 
   1   1   7     4592.48     4657.85    114.27 o 
   2   1   7     2504.16     2513.17     82.84 o 
   3   1   7     2546.39     2517.27     56.63 o 
   4   1   7     1499.59     1579.53     46.92 o 
   5   1   7      972.32     1038.57     45.51 o 
   6   1   7     1222.78     1239.93     64.83 o 
   7   1   7      109.95       27.38     50.94 o 
   8   1   7      406.47      390.11     73.90 o 
 -10   2   7      178.41      138.52    173.61 o 
  -9   2   7       36.13       64.55    125.39 o 
  -8   2   7      547.81      541.65    163.74 o 
  -7   2   7        3.33       41.75     43.52 o 
  -6   2   7     1071.72     1071.11     62.59 o 
  -5   2   7     2849.89     3131.57     79.86 o 
  -4   2   7     2616.37     2646.69     94.42 o 
  -3   2   7     2629.30     2704.70     66.59 o 
  -2   2   7     3403.82     3498.41     63.14 o 
  -1   2   7     7306.13     6987.20     94.31 o 
   0   2   7     2828.67     2881.37     50.55 o 
   1   2   7     4853.78     4672.03     77.00 o 
   2   2   7     1230.36     1369.25     52.18 o 
   3   2   7     6677.94     6552.87    122.38 o 
   4   2   7      561.72      606.33     35.79 o 
   5   2   7     3981.45     3968.87     95.48 o 
   6   2   7      114.30       57.90     42.01 o 
   7   2   7     3161.30     3237.63    110.34 o 
   8   2   7       26.10      137.41     57.07 o 
  -9   3   7      225.16      418.16    139.89 o 
  -8   3   7       63.87      160.43    134.96 o 
  -7   3   7      384.68      390.17     51.84 o 
  -6   3   7      893.93      829.69     58.75 o 
  -5   3   7     1475.89     1449.76     65.46 o 
  -4   3   7      331.81      247.07     33.76 o 
  -3   3   7     3656.39     3592.55     68.33 o 
  -2   3   7      162.67      187.79     23.13 o 
  -1   3   7     3370.27     3239.07     57.99 o 
   0   3   7      324.37      300.51     23.60 o 
   1   3   7     1372.68     1350.59     32.95 o 
   2   3   7        1.49       32.42     18.58 o 
   3   3   7      711.55      729.81     32.38 o 
   4   3   7       83.20      112.52     27.03 o 
   5   3   7      207.10      282.17     37.03 o 
   6   3   7        3.00      -17.78     40.63 o 
   7   3   7        2.29       19.63     55.74 o 
   8   3   7        5.77      -23.44     54.57 o 
  -9   4   7       57.59      -11.73    122.10 o 
  -8   4   7      953.39     1211.04    138.80 o 
  -7   4   7        3.99       15.92     58.50 o 
  -6   4   7     2668.70     2708.06     93.67 o 
  -5   4   7      496.98      487.44     44.11 o 
  -4   4   7     5279.03     5033.52     99.71 o 
  -3   4   7      992.16      991.40     63.06 o 
  -2   4   7     9326.25     8941.10    129.08 o 
  -1   4   7      525.10      692.72     28.41 o 
   0   4   7     6286.15     6121.43     91.63 o 
   1   4   7      259.83      288.55     20.67 o 
   2   4   7     3276.25     3380.31     67.77 o 
   3   4   7       80.74      136.36     28.13 o 
   4   4   7     1085.20     1091.91     51.93 o 
   5   4   7        8.96      -22.57     46.09 o 
   6   4   7      365.77      405.92     51.74 o 
   7   4   7       78.54       41.16     67.00 o 
  -9   5   7        0.53       -8.76    104.86 o 
  -8   5   7       95.08      168.41    159.72 o 
  -7   5   7        3.51       -9.64     67.50 o 
  -6   5   7     1934.75     2184.38    127.82 o 
  -5   5   7        4.55       21.02     36.48 o 
  -4   5   7     3410.13     3491.08     77.91 o 
  -3   5   7        0.05      -19.33     26.16 o 
  -2   5   7     3530.26     3253.38     72.77 o 
  -1   5   7       56.51       42.86     20.39 o 
   0   5   7     6005.10     5697.94     92.16 o 
   1   5   7      106.06      112.76     26.02 o 
   2   5   7     9771.63     9638.97    150.19 o 
   3   5   7      118.71      129.48     29.08 o 
   4   5   7     6341.52     6316.89    134.74 o 
   5   5   7       47.91       27.12     36.74 o 
   6   5   7     3534.32     3683.30    116.73 o 
   7   5   7       26.04      -26.49     49.39 o 
  -9   6   7      196.44      161.11    149.65 o 
  -8   6   7      817.44      899.44    135.23 o 
  -7   6   7      291.44      239.83     88.80 o 
  -6   6   7     1309.28     1437.72     87.65 o 
  -5   6   7     2376.75     2273.91     73.15 o 
  -4   6   7     3019.83     3057.15     94.02 o 
  -3   6   7      495.67      494.55     37.07 o 
  -2   6   7     3494.41     3312.19     73.26 o 
  -1   6   7      849.64      939.09     35.59 o 
   0   6   7     3161.20     3177.82     63.93 o 
   1   6   7     1367.81     1318.33     42.13 o 
   2   6   7     1372.99     1500.57     50.17 o 
   3   6   7     2819.32     2634.06     72.27 o 
   4   6   7      864.85      878.05     51.43 o 
   5   6   7      538.12      509.78     51.56 o 
   6   6   7      149.13      195.12     48.86 o 
   7   6   7      473.82      305.43     55.81 o 
  -8   7   7       39.58       -3.69    107.26 o 
  -7   7   7      127.05      103.72    102.49 o 
  -6   7   7      369.81      427.58     78.37 o 
  -5   7   7      425.45      497.22     50.67 o 
  -4   7   7      145.80      139.23     35.25 o 
  -3   7   7     1438.80     1379.76     61.32 o 
  -2   7   7       75.14       25.78     28.95 o 
  -1   7   7     1767.69     1732.02     60.83 o 
   0   7   7      423.00      384.77     31.67 o 
   1   7   7     1242.84     1285.74     47.92 o 
   2   7   7      489.98      443.96     39.31 o 
   3   7   7      858.75      979.72     49.95 o 
   4   7   7      380.57      326.57     47.08 o 
   5   7   7      460.06      422.10     52.26 o 
   6   7   7        6.47       55.26     50.37 o 
   7   7   7      121.38      109.91     65.48 o 
  -8   8   7      180.42      170.81    113.38 o 
  -7   8   7       15.97       76.69    101.01 o 
  -6   8   7      742.75      763.97     90.46 o 
  -5   8   7     1080.56     1169.16     75.30 o 
  -4   8   7      783.19      758.78     58.31 o 
  -3   8   7     1224.12     1164.30     56.10 o 
  -2   8   7     1382.47     1273.85     54.49 o 
  -1   8   7     3402.17     3377.55     79.39 o 
   0   8   7      551.11      544.76     41.76 o 
   1   8   7     2435.06     2481.00     73.10 o 
   2   8   7      334.78      277.21     39.60 o 
   3   8   7     2947.43     3118.55     96.78 o 
   4   8   7       32.19       59.66     49.73 o 
   5   8   7     1919.19     2200.64    109.56 o 
   6   8   7       52.83      102.96     55.00 o 
  -8   9   7       77.29       -5.29    156.98 o 
  -7   9   7      416.79      403.81    122.56 o 
  -6   9   7      920.84      903.96    131.04 o 
  -5   9   7     1511.93     1439.02    106.67 o 
  -4   9   7      686.56      860.57     77.89 o 
  -3   9   7     3113.18     3326.70     99.17 o 
  -2   9   7      199.18      215.29     39.70 o 
  -1   9   7     3060.69     3049.06     85.52 o 
   0   9   7      929.96      950.63     53.14 o 
   1   9   7     1829.84     1798.95     71.18 o 
   2   9   7     2505.79     2439.27    124.83 o 
   3   9   7     1143.57     1355.08     76.33 o 
   4   9   7     1378.44     1428.10     87.22 o 
   5   9   7      386.56      407.84     62.82 o 
   6   9   7      539.78      548.46     80.04 o 
  -7  10   7      103.39      -45.50    107.28 o 
  -6  10   7        0.00      -65.22     98.03 o 
  -5  10   7      484.72      670.74    104.76 o 
  -4  10   7        9.96      -23.42     76.29 o 
  -3  10   7      224.80      192.12     59.58 o 
  -2  10   7      345.16      310.42     48.43 o 
  -1  10   7      480.60      521.14     46.85 o 
   0  10   7      218.63      198.00     41.81 o 
   1  10   7      201.42      173.94     45.24 o 
   2  10   7      318.86      260.58     50.48 o 
   3  10   7        0.09      -34.35     49.47 o 
   4  10   7       60.78       57.52     54.51 o 
   5  10   7      146.07      126.80     67.56 o 
  -6  11   7      173.04      119.04    111.56 o 
  -5  11   7      641.38      523.55    120.76 o 
  -4  11   7      390.34      322.49     92.30 o 
  -3  11   7     1394.25     1533.14    100.48 o 
  -2  11   7      534.99      654.46     75.99 o 
  -1  11   7     1100.57     1147.40     78.10 o 
   0  11   7      459.78      421.76     58.18 o 
   1  11   7      547.99      645.26     75.00 o 
   2  11   7      362.50      340.87     64.51 o 
   3  11   7      265.68      319.03     72.76 o 
   4  11   7      312.07      385.05     78.33 o 
   5  11   7      133.23        8.58     69.11 o 
  -5  12   7      744.53     1017.15    177.00 o 
  -4  12   7      281.34      181.99     81.54 o 
  -3  12   7      810.64     1082.96    101.29 o 
  -2  12   7      356.86      211.82     69.64 o 
  -1  12   7     1654.61     1679.09    102.05 o 
   0  12   7      663.85      687.40     81.77 o 
   1  12   7     1389.01     1277.27     95.93 o 
   2  12   7      345.52      304.37     71.80 o 
   3  12   7     1509.06     1472.34    125.29 o 
   4  12   7      353.14      223.11     78.06 o 
  -4  13   7      429.79      287.29    102.78 o 
  -3  13   7      180.06       91.35     80.98 o 
  -2  13   7      102.47      154.41     79.31 o 
  -1  13   7      105.12      250.89     69.52 o 
   0  13   7      137.71      149.76     70.19 o 
   1  13   7       24.03       89.79     76.54 o 
   2  13   7      340.93      349.98     86.00 o 
   3  13   7       15.12      -78.52     78.52 o 
  -3  14   7        3.63       16.74    109.33 o 
  -2  14   7      699.54      676.81    181.53 o 
  -1  14   7       14.03       66.61     93.44 o 
   0  14   7      472.97      499.74    106.13 o 
   1  14   7       21.98      -14.85     90.05 o 
  -8   0   8      115.47      200.97    122.72 o 
  -6   0   8       29.46      -22.16     51.88 o 
  -4   0   8      110.57       25.05     42.83 o 
  -2   0   8      325.58      383.73     35.69 o 
   0   0   8      614.10      639.40     40.26 o 
   4   0   8     1339.35     1303.18     83.71 o 
   6   0   8      181.50      321.57     61.80 o 
  -9   1   8      961.08      627.03    163.32 o 
  -8   1   8      535.21      771.61    120.02 o 
  -7   1   8     1076.43     1084.95     83.82 o 
  -6   1   8     1960.22     2190.91    107.71 o 
  -5   1   8     4219.88     4222.96     93.60 o 
  -4   1   8     3150.73     3229.92     75.93 o 
  -3   1   8     3540.03     3507.58     71.80 o 
  -2   1   8     4994.69     4646.44     73.11 o 
  -1   1   8     3471.76     3444.56     59.03 o 
   0   1   8     6978.31     6422.40    120.55 o 
   1   1   8     2565.68     2608.59     59.52 o 
   2   1   8     4899.85     4531.33    153.26 o 
   3   1   8     2636.80     2531.81     71.53 o 
   4   1   8     2022.89     1902.32     49.68 o 
   5   1   8       38.05       25.92     32.72 o 
   6   1   8      886.08      968.13     56.92 o 
   7   1   8      132.63      158.09     61.63 o 
  -9   2   8       14.80      109.69    131.81 o 
  -8   2   8     1051.34      934.71    156.40 o 
  -7   2   8      258.35      276.51     91.51 o 
  -6   2   8     2113.44     1920.33     69.19 o 
  -5   2   8      853.31      901.28     48.58 o 
  -4   2   8     3922.35     3772.49     84.07 o 
  -3   2   8     1827.42     1766.70     48.95 o 
  -2   2   8     7023.58     6990.98    103.62 o 
  -1   2   8     2399.15     2296.88     46.98 o 
   0   2   8     3601.51     3712.28     80.10 o 
   1   2   8     2531.28     2342.61     57.48 o 
   2   2   8     3153.93     3192.95     87.49 o 
   3   2   8     1516.04     1535.90     54.96 o 
   4   2   8      104.77      108.74     26.66 o 
   5   2   8      699.30      785.72     47.90 o 
   6   2   8       34.77       31.55     39.94 o 
   7   2   8      244.45      242.94     59.44 o 
  -9   3   8        6.91      -49.10    125.94 o 
  -8   3   8       35.78      203.67    161.39 o 
  -7   3   8      282.88      166.72     71.87 o 
  -6   3   8      328.43      424.18     50.81 o 
  -5   3   8       12.42      -30.11     32.45 o 
  -4   3   8      400.75      431.19     36.74 o 
  -3   3   8      282.35      251.63     27.46 o 
  -2   3   8      822.15      757.49     32.47 o 
  -1   3   8      330.28      369.14     22.63 o 
   0   3   8     1395.00     1362.22     40.70 o 
   1   3   8      113.70      134.58     20.47 o 
   2   3   8     1428.18     1373.92     40.75 o 
   3   3   8      311.31      313.26     25.43 o 
   4   3   8      628.81      656.04     37.31 o 
   5   3   8       46.90       24.39     49.17 o 
   6   3   8      425.14      513.30     50.61 o 
   7   3   8       53.07       57.11     47.19 o 
  -9   4   8       27.42       71.10    132.72 o 
  -8   4   8       17.50       45.57    100.13 o 
  -7   4   8      173.43      265.82     74.94 o 
  -6   4   8      194.37      106.47     46.78 o 
  -5   4   8      808.33      955.11     51.15 o 
  -4   4   8      446.68      515.24     36.58 o 
  -3   4   8     1746.62     1653.84     58.53 o 
  -2   4   8      475.61      467.95     28.96 o 
  -1   4   8     3611.67     3557.19     68.83 o 
   0   4   8      196.36      171.52     24.54 o 
   1   4   8     3587.71     3450.99     68.63 o 
   2   4   8     2718.58     2696.95     61.70 o 
   3   4   8     2613.98     2622.93     63.30 o 
   4   4   8      714.58      708.34     40.00 o 
   5   4   8     1332.74     1421.43     66.23 o 
   6   4   8      155.52      242.80     47.47 o 
   7   4   8      571.76      549.15     59.61 o 
  -9   5   8     1543.26     1440.96    162.13 o 
  -8   5   8        4.04       85.25    104.35 o 
  -7   5   8     2518.51     2340.35    144.64 o 
  -6   5   8       40.32       -8.14     45.42 o 
  -5   5   8     6124.56     5754.16    115.51 o 
  -4   5   8        1.33       13.10     30.55 o 
  -3   5   8     5024.30     4683.90    116.62 o 
  -2   5   8       12.92       14.81     25.10 o 
  -1   5   8     4526.90     4556.56     92.65 o 
   0   5   8       63.58       67.74     24.28 o 
   1   5   8     3346.95     3470.09     76.96 o 
   2   5   8        1.73        7.63     24.99 o 
   3   5   8     2778.69     2815.86     72.06 o 
   4   5   8        9.81       -5.35     33.22 o 
   5   5   8       27.76       16.55     37.70 o 
   6   5   8        0.05       15.24     39.33 o 
   7   5   8       55.00       53.53     45.52 o 
  -9   6   8        2.34      151.96    117.50 o 
  -8   6   8       34.08       56.92    103.54 o 
  -7   6   8      125.32      232.42     86.41 o 
  -6   6   8      117.89       57.13     68.24 o 
  -5   6   8      651.58      716.23     54.71 o 
  -4   6   8      138.06      134.48     35.57 o 
  -3   6   8     1932.78     1839.83     62.51 o 
  -2   6   8      122.14      154.69     32.64 o 
  -1   6   8     2767.06     2763.25     73.04 o 
   0   6   8       12.34        9.94     25.78 o 
   1   6   8     3423.35     3336.00     72.39 o 
   2   6   8     1345.93     1451.82     53.59 o 
   3   6   8     2151.50     2142.53     69.69 o 
   4   6   8      201.49      211.28     41.01 o 
   5   6   8     1124.99     1113.83     64.12 o 
   6   6   8       14.67      -35.84     51.18 o 
  -8   7   8       58.28       -6.06    106.28 o 
  -7   7   8       42.76       90.12     98.30 o 
  -6   7   8      115.22      117.92     71.81 o 
  -5   7   8      124.80      173.77     45.34 o 
  -4   7   8      222.08      281.47     44.52 o 
  -3   7   8      382.02      315.77     41.56 o 
  -2   7   8      274.61      241.21     52.92 o 
  -1   7   8      505.12      506.78     39.16 o 
   0   7   8      924.20     1000.03     48.00 o 
   1   7   8      297.62      253.71     36.46 o 
   2   7   8      623.52      726.18     44.61 o 
   3   7   8      934.35      821.48     55.49 o 
   4   7   8      436.71      517.24     50.60 o 
   5   7   8      113.57      151.25     46.54 o 
   6   7   8      140.24      152.35     52.33 o 
  -8   8   8      711.68      608.98    129.91 o 
  -7   8   8       14.49       31.59    101.30 o 
  -6   8   8     1425.64     1286.32    106.12 o 
  -5   8   8      132.37      221.75     74.02 o 
  -4   8   8     2923.88     3004.75     95.67 o 
  -3   8   8      563.05      542.46     48.66 o 
  -2   8   8     4582.71     4550.44    115.27 o 
  -1   8   8     1365.62     1312.17     69.10 o 
   0   8   8     2855.18     2990.88     87.83 o 
   1   8   8      878.65      828.93     50.03 o 
   2   8   8     2520.62     2648.58     88.64 o 
   3   8   8      565.20      459.45     50.47 o 
   4   8   8      472.46      451.22     59.79 o 
   5   8   8      222.07      127.63     52.25 o 
   6   8   8      234.08      253.98     59.52 o 
  -7   9   8      253.07      357.57    120.19 o 
  -6   9   8      258.27      416.28     97.27 o 
  -5   9   8      649.14      593.94     86.79 o 
  -4   9   8      197.07      229.15     73.41 o 
  -3   9   8       88.97      182.71     53.46 o 
  -2   9   8      414.12      420.95     49.10 o 
  -1   9   8       20.93      -34.62     34.62 o 
   0   9   8      901.52      921.68     60.48 o 
   1   9   8      152.22      176.32     44.26 o 
   2   9   8     1610.87     1615.38     74.70 o 
   3   9   8      485.98      470.87     55.45 o 
   4   9   8      652.95      691.00     66.93 o 
   5   9   8       54.46       63.42     52.96 o 
  -7  10   8       19.69      106.89    112.73 o 
  -6  10   8        8.04      166.20    114.51 o 
  -5  10   8       66.96       97.69     95.58 o 
  -4  10   8       18.73      -41.85     66.60 o 
  -3  10   8      367.29      497.06     79.08 o 
  -2  10   8      178.94      206.93     79.19 o 
  -1  10   8      298.11      286.22     47.29 o 
   0  10   8      195.69      146.18     45.00 o 
   1  10   8      203.31      200.51     49.46 o 
   2  10   8      317.48      356.54     56.04 o 
   3  10   8       27.70       62.93     52.85 o 
   4  10   8      114.92       46.17     71.23 o 
   5  10   8        0.95      -62.19     62.19 o 
  -6  11   8      177.39      153.47    118.15 o 
  -5  11   8      920.41      963.09    123.96 o 
  -4  11   8      481.24      473.61     88.70 o 
  -3  11   8     1854.52     1964.10    111.24 o 
  -2  11   8      819.78      840.31     81.80 o 
  -1  11   8     2134.49     2169.90     97.26 o 
   0  11   8     1771.98     1713.49     91.99 o 
   1  11   8     1257.55     1431.46     85.22 o 
   2  11   8     1000.78      920.15     78.57 o 
   3  11   8     1142.65     1335.79    102.96 o 
   4  11   8      630.22      625.37     83.82 o 
  -5  12   8       99.94       77.10    115.77 o 
  -4  12   8      891.60     1042.53    142.50 o 
  -3  12   8       87.94      126.04     79.26 o 
  -2  12   8     1268.77     1461.90    110.08 o 
  -1  12   8       37.92       53.75     59.77 o 
   0  12   8      641.98      588.83     79.55 o 
   1  12   8      227.68      320.54     75.85 o 
   2  12   8      589.98      570.50     85.67 o 
   3  12   8      179.68      255.54     77.15 o 
  -4  13   8      171.39      -13.10    135.24 o 
  -3  13   8        6.24      -78.63     86.57 o 
  -2  13   8      350.32      293.85     95.91 o 
  -1  13   8        0.11      150.25     66.68 o 
   0  13   8      304.75      359.71     83.55 o 
   1  13   8       33.15       -6.81     68.62 o 
   2  13   8      401.95      336.97     82.70 o 
  -9   0   9     1102.21      839.75    228.90 o 
  -7   0   9     1640.43     1768.35    178.29 o 
  -5   0   9     2533.21     2502.60    123.58 o 
  -3   0   9     6382.93     5917.23    156.57 o 
  -1   0   9    12509.63    12463.32    342.98 o 
   1   0   9     9633.08     9874.88    324.17 o 
   3   0   9    14481.38    14069.70    455.99 o 
   5   0   9     4776.42     4617.76    154.03 o 
   7   0   9     1316.59     1494.70    101.20 o 
  -9   1   9      150.20     -122.67    122.67 o 
  -8   1   9      174.03       14.30    121.39 o 
  -7   1   9      697.96      727.64     98.23 o 
  -6   1   9       55.29       19.09     42.58 o 
  -5   1   9      950.46      886.12     51.24 o 
  -4   1   9      749.78      675.68     42.60 o 
  -3   1   9      241.91      176.76     28.65 o 
  -2   1   9      681.38      768.93     33.98 o 
  -1   1   9       19.89       37.54     22.81 o 
   0   1   9       28.60       13.39     22.67 o 
   1   1   9      225.87      132.19     18.84 o 
   2   1   9       14.37       71.85     34.08 o 
   3   1   9      368.20      318.80     32.76 o 
   4   1   9        2.17       -5.30     24.36 o 
   5   1   9      378.25      288.76     35.73 o 
   6   1   9       21.38      -16.86     36.23 o 
   7   1   9      163.09      156.91     45.26 o 
  -9   2   9       18.71      -93.80    130.91 o 
  -8   2   9       48.58     -104.44    112.75 o 
  -7   2   9      905.65      983.82    105.20 o 
  -6   2   9      135.61       76.49     43.86 o 
  -5   2   9     4645.64     4776.77    113.54 o 
  -4   2   9      134.55       98.86     32.95 o 
  -3   2   9     2167.80     2221.31     68.71 o 
  -2   2   9       48.94       44.45     23.70 o 
  -1   2   9       13.49        1.85     23.50 o 
   0   2   9        6.92       22.51     21.47 o 
   1   2   9     1630.79     1615.93     45.97 o 
   2   2   9       21.68       46.88     29.93 o 
   3   2   9      614.56      598.61     30.41 o 
   4   2   9       49.68       86.80     30.02 o 
   5   2   9      231.97      223.06     35.39 o 
   6   2   9       32.86       -8.39     36.57 o 
   7   2   9       28.87      -31.13     41.89 o 
  -9   3   9       24.29      145.25    134.43 o 
  -8   3   9      843.33      943.94    165.94 o 
  -7   3   9      169.33      129.38     74.08 o 
  -6   3   9      692.68      839.43     59.05 o 
  -5   3   9      168.58      177.34     41.30 o 
  -4   3   9     1044.45      999.27     52.68 o 
  -3   3   9       42.82       33.73     29.99 o 
  -2   3   9     8928.83     8235.15    131.52 o 
  -1   3   9       87.92       28.94     24.78 o 
   0   3   9     4943.23     4909.80    141.97 o 
   1   3   9      105.16       89.77     20.45 o 
   2   3   9     5489.59     5631.15    128.03 o 
   3   3   9      152.81      111.78     26.59 o 
   4   3   9     2996.46     2917.15     69.42 o 
   5   3   9      135.74      116.78     39.24 o 
   6   3   9     1220.17     1435.84     66.41 o 
   7   3   9       58.25       59.16     46.00 o 
  -9   4   9      435.46      379.91    146.60 o 
  -8   4   9      144.91      211.07    113.20 o 
  -7   4   9      181.82      264.45     78.25 o 
  -6   4   9      278.48      326.31     49.36 o 
  -5   4   9       14.72       49.55     38.78 o 
  -4   4   9      359.08      388.17     42.30 o 
  -3   4   9      285.68      320.64     36.55 o 
  -2   4   9       61.35       41.96     25.65 o 
  -1   4   9     1596.55     1689.47     53.26 o 
   0   4   9       27.22      -17.16     23.05 o 
   1   4   9      377.07      392.52     28.23 o 
   2   4   9      221.32      179.72     33.77 o 
   3   4   9     1303.80     1279.25     43.90 o 
   4   4   9      112.90       73.13     30.65 o 
   5   4   9      247.77      219.82     37.91 o 
   6   4   9       95.24      104.31     43.06 o 
  -9   5   9        7.45      -51.01    112.31 o 
  -8   5   9       13.20      -11.18    106.65 o 
  -7   5   9       38.76       61.21     72.76 o 
  -6   5   9      935.37     1192.30     97.10 o 
  -5   5   9        3.37       17.07     39.22 o 
  -4   5   9     3388.34     3328.67    115.31 o 
  -3   5   9       32.61       37.94     33.04 o 
  -2   5   9      475.03      467.86     35.68 o 
  -1   5   9       25.19       30.67     29.36 o 
   0   5   9     1682.44     1685.65     50.35 o 
   1   5   9      137.42      165.85     28.13 o 
   2   5   9      572.00      610.75     35.16 o 
   3   5   9       44.09       69.35     35.93 o 
   4   5   9      217.76      297.34     45.53 o 
   5   5   9       10.83      -35.11     35.11 o 
   6   5   9       17.38       55.76     41.43 o 
  -8   6   9       94.39      -18.08    109.11 o 
  -7   6   9      154.01      229.22    111.93 o 
  -6   6   9      210.49      226.79     74.89 o 
  -5   6   9       39.52       49.40     42.61 o 
  -4   6   9      324.30      315.14     43.56 o 
  -3   6   9      950.20      962.16     58.43 o 
  -2   6   9      185.35      178.74     38.66 o 
  -1   6   9     3377.12     3618.90     93.03 o 
   0   6   9        6.06       55.37     32.74 o 
   1   6   9     1451.28     1543.39     71.19 o 
   2   6   9       25.26      -10.39     28.20 o 
   3   6   9     3127.95     3126.02     91.22 o 
   4   6   9      157.13      147.15     38.47 o 
   5   6   9     1208.02     1232.26     64.53 o 
   6   6   9      121.75      155.71     63.74 o 
  -8   7   9      833.82      945.01    203.65 o 
  -7   7   9      248.92      188.24    110.27 o 
  -6   7   9      752.95      984.13     98.04 o 
  -5   7   9      557.68      603.58     84.38 o 
  -4   7   9     1353.46     1540.44     68.68 o 
  -3   7   9      257.45      271.87     46.67 o 
  -2   7   9     6873.77     6492.38    140.36 o 
  -1   7   9      296.17      321.98     45.39 o 
   0   7   9     3651.34     3316.89     97.58 o 
   1   7   9       76.45       95.68     35.79 o 
   2   7   9     2658.94     2759.42     90.01 o 
   3   7   9        9.89       37.81     38.15 o 
   4   7   9     1226.79     1334.81     67.15 o 
   5   7   9        5.62      -41.43     42.21 o 
   6   7   9      605.23      589.65     63.02 o 
  -7   8   9      180.51      173.59    112.23 o 
  -6   8   9        0.79      141.43     76.46 o 
  -5   8   9     1396.00     1358.30    116.47 o 
  -4   8   9        0.45      -54.48     54.48 o 
  -3   8   9      589.29      802.63     59.15 o 
  -2   8   9       44.19      -30.02     43.32 o 
  -1   8   9        0.71       23.85     40.16 o 
   0   8   9      177.37      129.24     41.88 o 
   1   8   9      422.37      400.53     58.32 o 
   2   8   9      525.51      422.04     50.24 o 
   3   8   9       94.85      119.44     42.98 o 
   4   8   9      191.02      221.61     47.84 o 
   5   8   9       56.03       48.33     56.51 o 
  -7   9   9      201.75      293.86    120.18 o 
  -6   9   9       46.55       16.38     85.00 o 
  -5   9   9      145.42      218.03     77.59 o 
  -4   9   9      424.88      474.20     81.42 o 
  -3   9   9       59.52       59.54     56.90 o 
  -2   9   9        0.74      -43.80     43.80 o 
  -1   9   9        2.94       -7.21     40.53 o 
   0   9   9       77.33      108.78     44.48 o 
   1   9   9       12.33       33.68     43.67 o 
   2   9   9       75.85      111.90     46.89 o 
   3   9   9       19.46       14.50     44.11 o 
   4   9   9      135.59      158.71     53.99 o 
   5   9   9       58.41       42.65     89.78 o 
  -6  10   9       78.40      154.30    116.51 o 
  -5  10   9      645.08      615.63    103.19 o 
  -4  10   9       91.17       93.37     72.02 o 
  -3  10   9     1493.79     1519.51    124.28 o 
  -2  10   9       19.17       37.27     54.81 o 
  -1  10   9     2174.02     2205.34     93.28 o 
   0  10   9      111.29      109.00     49.66 o 
   1  10   9     1309.86     1249.83    106.21 o 
   2  10   9       30.48      -38.49     48.72 o 
   3  10   9     2348.93     2529.52    111.45 o 
   4  10   9       88.06       77.56     54.74 o 
  -5  11   9       95.59      109.68    100.97 o 
  -4  11   9       49.03       34.73     98.10 o 
  -3  11   9        0.68      -52.69     71.05 o 
  -2  11   9      438.63      411.86     79.86 o 
  -1  11   9        1.01       44.95     57.29 o 
   0  11   9       71.48       -5.98     62.49 o 
   1  11   9       87.12       19.58     54.34 o 
   2  11   9       24.76      -55.73     63.41 o 
   3  11   9      112.53      115.94     66.91 o 
  -4  12   9      149.53       83.80     93.25 o 
  -3  12   9      137.58      236.71    118.24 o 
  -2  12   9      139.99      232.57     78.15 o 
  -1  12   9        3.59       11.72     59.91 o 
   0  12   9       55.62      129.72     71.11 o 
   1  12   9      100.85      101.40     69.93 o 
   2  12   9      123.84       13.97     66.23 o 
  -2  13   9     1472.82     1485.78    152.94 o 
  -1  13   9      131.25       19.36     82.57 o 
   0  13   9      998.04     1142.06     99.98 o 
  -8   0  10      157.32       24.43    189.04 o 
  -6   0  10     2088.76     1637.17    166.87 o 
  -4   0  10      222.54      184.00     56.95 o 
  -2   0  10      167.81      154.44     71.00 o 
   0   0  10      935.36      932.98     56.39 o 
   4   0  10       52.25      -38.17     48.22 o 
   6   0  10       41.99       40.43     49.33 o 
  -9   1  10       60.55      106.63    138.14 o 
  -8   1  10      407.82      383.78    145.77 o 
  -7   1  10      747.12      721.23    100.63 o 
  -6   1  10      456.71      534.31     56.07 o 
  -5   1  10     1811.42     1901.60     91.47 o 
  -4   1  10     1361.75     1261.98     56.93 o 
  -3   1  10     1463.03     1455.04     52.46 o 
  -2   1  10     3070.04     2994.80     71.75 o 
  -1   1  10     2028.46     2026.67     56.85 o 
   0   1  10     2351.19     2270.98     59.47 o 
   1   1  10       16.35       51.11     19.84 o 
   2   1  10      877.04     1052.38    211.54 o 
   3   1  10       21.05        5.40     32.10 o 
   4   1  10      425.48      523.69     37.73 o 
   5   1  10      478.07      488.39     39.94 o 
   6   1  10      173.09      233.97     37.75 o 
  -9   2  10      150.47       76.00    324.07 o 
  -8   2  10       24.67       86.92    129.11 o 
  -7   2  10      278.41      255.08     86.60 o 
  -6   2  10     1087.25     1458.50     85.74 o 
  -5   2  10      509.30      502.45     49.29 o 
  -4   2  10      761.60      780.77     49.78 o 
  -3   2  10      647.49      598.20     41.86 o 
  -2   2  10     4959.46     4720.37     96.90 o 
  -1   2  10      855.21      873.13     39.96 o 
   0   2  10     2036.55     1826.27     57.64 o 
   1   2  10      523.05      508.77     28.78 o 
   2   2  10      382.89      316.03     36.58 o 
   3   2  10      216.13      239.84     37.01 o 
   4   2  10      444.03      450.28     38.58 o 
   5   2  10       58.83       77.09     34.98 o 
   6   2  10     1421.55     1417.05     59.96 o 
  -9   3  10      137.99      307.24    207.04 o 
  -8   3  10      263.69      493.38    148.66 o 
  -7   3  10      583.29      475.58     84.12 o 
  -6   3  10      458.94      452.32     73.89 o 
  -5   3  10      823.20      734.53     54.29 o 
  -4   3  10     1093.00     1142.44     61.54 o 
  -3   3  10      127.40      174.14     42.49 o 
  -2   3  10     1843.87     1974.22     64.56 o 
  -1   3  10       61.70      115.97     30.87 o 
   0   3  10     1395.56     1404.55     49.25 o 
   1   3  10     1215.09     1155.64     39.27 o 
   2   3  10      439.36      462.07     29.35 o 
   3   3  10      999.95      996.95     41.54 o 
   4   3  10      167.18      197.98     31.09 o 
   5   3  10       68.47       21.76     32.51 o 
   6   3  10       26.98       41.19     36.97 o 
  -8   4  10        4.79       36.38    104.17 o 
  -7   4  10      875.87     1012.08    100.81 o 
  -6   4  10      617.16      705.28    103.58 o 
  -5   4  10     1272.28     1221.49     86.38 o 
  -4   4  10        1.72       35.63     40.96 o 
  -3   4  10     2778.30     2757.34     84.66 o 
  -2   4  10       75.91      134.45     35.43 o 
  -1   4  10     3034.23     2984.07     76.80 o 
   0   4  10      417.42      445.73     41.01 o 
   1   4  10     2019.91     2079.22     54.75 o 
   2   4  10      695.95      632.53     39.27 o 
   3   4  10      677.98      717.03     42.53 o 
   4   4  10      140.89      109.44     33.03 o 
   5   4  10      253.21      378.39     43.41 o 
   6   4  10       71.32      109.34     38.07 o 
  -8   5  10       16.83      -44.14    103.09 o 
  -7   5  10      839.06     1100.59    103.36 o 
  -6   5  10        9.44      -34.73     68.13 o 
  -5   5  10     2271.47     2653.05    105.85 o 
  -4   5  10        3.17       17.82     42.26 o 
  -3   5  10     2406.18     2497.30     90.76 o 
  -2   5  10       12.74       18.49     37.86 o 
  -1   5  10     3611.81     3277.98     90.67 o 
   0   5  10       25.01        8.15     30.15 o 
   1   5  10      847.52      720.86     38.09 o 
   2   5  10       38.34       67.62     27.47 o 
   3   5  10      957.65      932.49     50.51 o 
   4   5  10       55.06       30.99     31.97 o 
   5   5  10     1526.85     1598.22     65.79 o 
   6   5  10       19.82       11.13     39.55 o 
  -8   6  10      175.97       31.25    111.30 o 
  -7   6  10      768.69      745.47    109.73 o 
  -6   6  10     1602.32     1513.91    109.94 o 
  -5   6  10     1743.19     1929.79    101.19 o 
  -4   6  10      785.53      770.80     65.88 o 
  -3   6  10     1824.16     1921.24     83.87 o 
  -2   6  10     1572.40     1683.69     73.79 o 
  -1   6  10     2307.72     2689.42     86.26 o 
   0   6  10      137.57      152.52     35.00 o 
   1   6  10     1255.86     1484.66     73.91 o 
   2   6  10       13.61       19.52     32.91 o 
   3   6  10      534.82      568.57     44.34 o 
   4   6  10      123.30       74.23     36.94 o 
   5   6  10      103.05      200.28     41.62 o 
  -7   7  10      278.53       86.74    109.24 o 
  -6   7  10       89.34      204.39    110.86 o 
  -5   7  10      265.35      281.37     72.11 o 
  -4   7  10      285.98      278.39     57.06 o 
  -3   7  10       57.56       -8.46     47.52 o 
  -2   7  10      965.17      938.83     62.68 o 
  -1   7  10      116.83      145.83     44.08 o 
   0   7  10      780.65      799.74     50.16 o 
   1   7  10      663.83      499.48     48.29 o 
   2   7  10      536.39      586.54     49.20 o 
   3   7  10      846.77      794.96     53.88 o 
   4   7  10      277.68      284.62     45.97 o 
   5   7  10       82.01       83.25     43.08 o 
  -7   8  10      208.90      216.32    116.75 o 
  -6   8  10      556.07      545.84     99.42 o 
  -5   8  10      237.65      340.12     80.88 o 
  -4   8  10      241.35      174.39     70.21 o 
  -3   8  10      545.53      701.24     65.74 o 
  -2   8  10     1742.19     1769.77     91.29 o 
  -1   8  10      304.54      370.76     52.07 o 
   0   8  10      936.79      959.89     59.95 o 
   1   8  10      164.12      260.45     46.59 o 
   2   8  10      167.83      101.33     42.88 o 
   3   8  10        9.57       75.28     55.22 o 
   4   8  10      163.46      238.45     50.12 o 
  -6   9  10      540.76      788.15    123.43 o 
  -5   9  10     1114.08     1442.98    112.04 o 
  -4   9  10     1256.28     1229.69    114.41 o 
  -3   9  10      637.53      616.00     78.88 o 
  -2   9  10     1773.88     1831.47     96.73 o 
  -1   9  10      668.01      653.79     65.13 o 
   0   9  10     1789.97     1824.97     81.06 o 
   1   9  10       87.04      139.67     47.93 o 
   2   9  10      726.59      765.99     61.49 o 
   3   9  10      241.36      294.14     55.43 o 
   4   9  10      366.65      368.07     57.93 o 
  -6  10  10      496.00      251.40    152.73 o 
  -5  10  10       21.34       13.72    101.40 o 
  -4  10  10       50.93       21.79     82.88 o 
  -3  10  10       91.59       -6.21     75.98 o 
  -2  10  10        0.93       45.17     67.32 o 
  -1  10  10      162.83       68.97     60.22 o 
   0  10  10      478.46      493.93     61.50 o 
   1  10  10      268.37      211.87     59.70 o 
   2  10  10      519.59      494.00     62.83 o 
   3  10  10      132.58      187.25     56.93 o 
  -5  11  10      115.25      -23.69    138.65 o 
  -4  11  10      232.50      285.73    146.16 o 
  -3  11  10      134.46       37.49     87.81 o 
  -2  11  10      603.05      654.62     98.17 o 
  -1  11  10      509.83      390.82    111.18 o 
   0  11  10      227.83      193.76     63.34 o 
   1  11  10        4.76       31.85     63.61 o 
   2  11  10       91.00      201.28     83.16 o 
  -3  12  10      130.88      -19.58     96.91 o 
  -2  12  10     1347.76     1273.81    118.32 o 
  -1  12  10      426.46      573.40     95.00 o 
   0  12  10      934.69     1042.08     90.28 o 
   1  12  10      317.36      287.88     75.49 o 
  -7   0  11       21.09       72.77    115.87 o 
  -5   0  11      140.64      -12.15     75.09 o 
  -3   0  11      113.23      163.39     64.57 o 
  -1   0  11       88.99      248.00     58.76 o 
   1   0  11      543.49      456.65     43.53 o 
   5   0  11      928.83      707.98     63.73 o 
  -8   1  11      279.52      387.82    138.67 o 
  -7   1  11      356.80      598.82     99.88 o 
  -6   1  11     2889.16     3178.44    161.81 o 
  -5   1  11     1211.30     1477.82     87.10 o 
  -4   1  11     1628.70     1807.13     82.01 o 
  -3   1  11     1396.22     1613.61     89.72 o 
  -2   1  11     1616.85     1745.49     65.42 o 
  -1   1  11     1641.48     1635.49     56.71 o 
   0   1  11     1663.08     1708.48     51.82 o 
   1   1  11     1753.63     1721.23     58.19 o 
   2   1  11     2730.67     2691.05    265.56 o 
   3   1  11     1084.72     1084.25     59.63 o 
   4   1  11      272.85      350.90     46.54 o 
   5   1  11      322.80      357.96     43.25 o 
  -8   2  11        5.87      178.44    130.86 o 
  -7   2  11      939.32     1055.86    146.82 o 
  -6   2  11       81.35      222.71     71.28 o 
  -5   2  11     2030.24     2297.99    136.05 o 
  -4   2  11      238.27      220.85     49.62 o 
  -3   2  11      888.22      746.37     69.78 o 
  -2   2  11      409.47      463.66     43.68 o 
  -1   2  11     1830.16     1932.38     67.15 o 
   0   2  11      486.17      533.85     34.72 o 
   1   2  11     3213.00     3279.91     83.51 o 
   2   2  11      416.79      465.37    188.40 o 
   3   2  11      667.03      789.01    157.53 o 
   4   2  11      250.97      207.76     50.43 o 
   5   2  11       45.36       41.54     30.27 o 
  -8   3  11      112.05      161.63    137.71 o 
  -7   3  11      118.82      200.81     78.26 o 
  -6   3  11       70.19       57.65     69.90 o 
  -5   3  11      337.45      397.72     72.17 o 
  -4   3  11      102.88      120.92     48.39 o 
  -3   3  11      568.98      594.76     52.64 o 
  -2   3  11       53.04        2.03     38.59 o 
  -1   3  11      618.86      634.67     43.54 o 
   0   3  11        3.75       -8.48     28.83 o 
   1   3  11      745.55      694.07     40.44 o 
   2   3  11      630.11      515.57     48.68 o 
   3   3  11      395.81      369.79     45.68 o 
   4   3  11       28.98       -5.75     30.44 o 
   5   3  11      200.37      209.20     34.14 o 
  -8   4  11       30.72      129.12    143.49 o 
  -7   4  11      137.18      220.89     82.25 o 
  -6   4  11      169.00      189.03     74.79 o 
  -5   4  11      815.51      937.47     71.39 o 
  -4   4  11      533.46      583.39     59.30 o 
  -3   4  11      143.05      243.60     47.08 o 
  -2   4  11      930.49      982.82     57.13 o 
  -1   4  11      198.83      169.83     39.94 o 
   0   4  11     1313.89     1354.09     61.05 o 
   1   4  11     1148.34     1132.53     40.32 o 
   2   4  11     1174.90     1059.01     47.25 o 
   3   4  11      773.45      744.55     48.23 o 
   4   4  11      679.99      660.14     41.56 o 
   5   4  11      292.21      197.59     37.82 o 
  -8   5  11      518.67      589.45    132.08 o 
  -7   5  11        1.52       54.31     78.17 o 
  -6   5  11     3547.02     3252.73    150.04 o 
  -5   5  11       11.99      -14.61     57.28 o 
  -4   5  11     2396.90     2435.74    138.22 o 
  -3   5  11       20.79      -21.39     43.58 o 
  -2   5  11     1825.08     1931.65     75.91 o 
  -1   5  11      116.73       98.46     41.50 o 
   0   5  11     1791.30     2037.35     74.83 o 
   1   5  11       67.71       45.35     31.02 o 
   2   5  11     2732.23     2790.29     86.19 o 
   3   5  11       42.58       59.04     31.85 o 
   4   5  11      363.94      442.38     41.62 o 
   5   5  11        1.15       -8.38     36.12 o 
  -7   6  11       83.76       38.50     90.54 o 
  -6   6  11      183.51      249.36     80.64 o 
  -5   6  11      395.34      387.32     75.28 o 
  -4   6  11      621.98      663.76     64.07 o 
  -3   6  11        3.28      -53.85     62.40 o 
  -2   6  11     1361.46     1397.33    103.50 o 
  -1   6  11       36.22       14.51     46.68 o 
   0   6  11     1522.53     1429.32     68.34 o 
   1   6  11      578.86      614.22     55.28 o 
   2   6  11     1188.48     1144.14     54.53 o 
   3   6  11      439.57      317.91     38.20 o 
   4   6  11      649.50      607.07     50.96 o 
  -7   7  11       11.95      -52.14    137.26 o 
  -6   7  11      277.05       75.71     86.16 o 
  -5   7  11      192.60      211.85     81.73 o 
  -4   7  11       96.04       46.71     63.31 o 
  -3   7  11      123.56      192.73     56.72 o 
  -2   7  11      383.67      391.96     58.22 o 
  -1   7  11      235.27      235.19     50.83 o 
   0   7  11      705.33      711.55     57.83 o 
   1   7  11      331.90      282.71     43.77 o 
   2   7  11     1146.36     1005.70     57.50 o 
   3   7  11      417.90      386.83     44.74 o 
   4   7  11      127.73      166.85     46.68 o 
  -6   8  11       64.15      136.74    106.99 o 
  -5   8  11     1499.12     1604.41    129.36 o 
  -4   8  11      199.14      165.48     80.52 o 
  -3   8  11     1026.48     1027.26     88.77 o 
  -2   8  11      425.99      488.77     69.24 o 
  -1   8  11     1842.48     1811.95     87.60 o 
   0   8  11      638.69      666.92     69.29 o 
   1   8  11     2570.50     2787.71     96.63 o 
   2   8  11      417.15      404.49     48.72 o 
   3   8  11      879.18      976.69     65.56 o 
   4   8  11      179.37      144.58     47.74 o 
  -6   9  11      772.29      618.36    123.04 o 
  -5   9  11      159.20      215.93     93.66 o 
  -4   9  11      236.69       59.80     86.10 o 
  -3   9  11      296.47      380.53     97.78 o 
  -2   9  11        6.91      -32.97     59.38 o 
  -1   9  11      222.54      167.23     60.90 o 
   0   9  11        8.60       49.71     51.02 o 
   1   9  11      540.32      545.48     60.12 o 
   2   9  11      331.87      330.84     56.02 o 
   3   9  11      360.57      415.39     57.59 o 
  -5  10  11       70.87      -31.61    118.34 o 
  -4  10  11       10.67      -89.26     89.26 o 
  -3  10  11       16.12      -84.68     84.68 o 
  -2  10  11      114.99      181.05     79.73 o 
  -1  10  11       42.35      -17.84     67.18 o 
   0  10  11       79.77       27.60     70.64 o 
   1  10  11       52.94      -49.51     49.51 o 
   2  10  11       13.90       32.75     51.61 o 
  -3  11  11      237.49      315.61     93.86 o 
  -2  11  11     1076.45     1112.96    112.94 o 
  -1  11  11      502.59      552.10     88.80 o 
   0  11  11     1498.05     1321.34     95.18 o 
   1  11  11      577.31      473.95     92.97 o 
  -8   0  12     1151.92     1653.77    284.20 o 
  -6   0  12     3200.46     3368.10    238.63 o 
  -4   0  12     4617.87     4638.04    192.50 o 
  -2   0  12     5247.23     5286.30    234.59 o 
   0   0  12     2472.49     2342.65     95.93 o 
  -8   1  12       61.34      259.87    182.61 o 
  -7   1  12      340.60      240.88    102.27 o 
  -6   1  12      333.10      432.48     89.10 o 
  -5   1  12      240.69      162.12     58.94 o 
  -4   1  12      417.77      371.64     59.09 o 
  -3   1  12      277.86      258.16     54.83 o 
  -2   1  12       90.64       69.45     49.18 o 
  -1   1  12       15.43      -20.02     33.80 o 
   0   1  12        9.82        4.26     27.70 o 
   1   1  12      240.29      254.55     27.36 o 
   2   1  12       50.80       69.73     32.19 o 
   4   1  12       74.06      126.03     66.87 o 
   5   1  12       16.39       59.17     42.19 o 
  -8   2  12       27.85       67.55    132.12 o 
  -7   2  12       40.79       23.49     98.66 o 
  -6   2  12       21.25      103.96     79.06 o 
  -5   2  12       84.94      252.35     57.94 o 
  -4   2  12      459.58      435.18     60.55 o 
  -3   2  12      121.63      131.04     48.24 o 
  -2   2  12       85.62      109.19     45.73 o 
  -1   2  12       51.54       79.76     36.84 o 
   0   2  12      136.76      192.91     34.03 o 
   1   2  12       14.61        0.88     22.33 o 
   2   2  12       64.00      142.90     48.59 o 
   3   2  12        0.14      -19.62     36.01 o 
   4   2  12      409.60      363.52     51.14 o 
   5   2  12        0.12        5.18     47.81 o 
  -8   3  12        6.83     -133.74    182.61 o 
  -7   3  12     1215.80     1482.76    129.84 o 
  -6   3  12       36.08      152.90     73.38 o 
  -5   3  12     1815.75     1947.17    149.19 o 
  -4   3  12       25.23       35.59     52.40 o 
  -3   3  12     3103.30     3212.04    122.36 o 
  -2   3  12       22.32       13.45     44.21 o 
  -1   3  12     2185.70     2222.71     87.28 o 
   0   3  12      141.38       85.34     32.52 o 
   1   3  12     2811.95     2865.06     81.78 o 
   2   3  12      148.61      138.75     44.19 o 
   3   3  12     1641.67     1661.69    123.45 o 
   4   3  12      116.90       77.82     49.65 o 
  -7   4  12       44.50      -18.64     85.80 o 
  -6   4  12      661.25      884.13    106.97 o 
  -5   4  12      106.96        8.07     86.51 o 
  -4   4  12      565.41      635.66     72.73 o 
  -3   4  12       84.97      187.44     55.55 o 
  -2   4  12      596.32      660.61     62.09 o 
  -1   4  12       18.92      -23.11     56.84 o 
   0   4  12       70.53       29.34     34.49 o 
   1   4  12       48.87      -12.27     32.34 o 
   2   4  12      939.07      898.66     45.50 o 
   3   4  12       40.95      -11.02     41.96 o 
   4   4  12       38.02       54.36     44.76 o 
  -7   5  12       43.29      165.81    110.70 o 
  -6   5  12       74.91      190.24     88.07 o 
  -5   5  12        0.04      -18.11     72.76 o 
  -4   5  12       77.79      116.33     60.83 o 
  -3   5  12       34.22      141.58     55.57 o 
  -2   5  12       71.46       76.34     50.97 o 
  -1   5  12      318.35      322.40     51.56 o 
   0   5  12      120.06      136.91     39.47 o 
   1   5  12       17.18       43.41     33.45 o 
   2   5  12      105.93      119.20     33.61 o 
   3   5  12        5.66       20.10     29.59 o 
   4   5  12       29.18       46.12     31.66 o 
  -7   6  12       51.47      174.62    110.82 o 
  -6   6  12      698.58      581.62    102.42 o 
  -5   6  12       15.08      -43.81     96.71 o 
  -4   6  12      794.08      841.27     95.66 o 
  -3   6  12       24.15      -53.93     53.93 o 
  -2   6  12     1326.91     1348.14     83.99 o 
  -1   6  12       14.39       -3.66     46.71 o 
   0   6  12      684.32      709.40     54.74 o 
   1   6  12       52.23       -0.89     32.24 o 
   2   6  12     1867.16     1836.11     74.38 o 
   3   6  12      170.47       47.18     37.12 o 
   4   6  12      415.15      344.04     43.85 o 
  -6   7  12      138.34      103.14    102.30 o 
  -5   7  12     1303.66     1318.37    137.01 o 
  -4   7  12      209.74       47.21     88.22 o 
  -3   7  12     2297.49     2130.47    123.27 o 
  -2   7  12      138.32      147.92     58.07 o 
  -1   7  12     1931.00     1962.52     88.15 o 
   0   7  12       48.46       10.17     42.92 o 
   1   7  12     2087.77     1963.10     72.76 o 
   2   7  12       19.75       71.40     37.45 o 
   3   7  12      965.52      944.14     54.13 o 
  -6   8  12       24.42      -45.83    118.10 o 
  -5   8  12       14.57      -49.58     90.28 o 
  -4   8  12       31.35        8.88     86.90 o 
  -3   8  12       40.55       -1.34     82.40 o 
  -2   8  12        3.45       64.32     69.98 o 
  -1   8  12       36.12       88.82     61.59 o 
   0   8  12       21.56       13.29     62.59 o 
   1   8  12      249.36      152.68     42.89 o 
   2   8  12       91.17       18.17     41.02 o 
  -5   9  12       72.57      -92.12     92.12 o 
  -4   9  12       71.45       43.96     92.55 o 
  -3   9  12       36.53      -81.92     81.92 o 
  -2   9  12        0.46       82.32     73.60 o 
  -1   9  12       28.48       39.48     58.25 o 
   0   9  12       11.87      -51.86     51.86 o 
   1   9  12       34.21       48.37     49.08 o 
   2   9  12       10.37       45.38     48.46 o 
  -4  10  12     1244.12     1428.79    146.26 o 
  -3  10  12       45.77      -82.23     82.23 o 
  -2  10  12     1328.63     1384.17    116.88 o 
  -1  10  12       59.26      119.75     75.05 o 
   0  10  12      513.29      572.54     90.39 o 
  -7   0  13      179.34       38.58    160.75 o 
  -5   0  13      139.84       70.73    137.60 o 
  -3   0  13      649.55      653.34    250.77 o 
  -1   0  13       81.42      154.68    174.89 o 
   1   0  13        2.31       -2.57     33.65 o 
  -7   1  13      262.29      268.89    127.76 o 
  -6   1  13      444.79      426.49    124.61 o 
  -5   1  13      200.27      178.51    108.11 o 
  -4   1  13      717.13      816.89     85.20 o 
  -3   1  13      472.88      416.86     68.70 o 
  -2   1  13     2685.63     2792.88    118.88 o 
  -1   1  13      867.19      920.07     76.66 o 
   0   1  13      969.09      984.01     58.10 o 
   1   1  13      616.45      715.78     45.56 o 
  -7   2  13      155.37      181.98    259.77 o 
  -6   2  13      172.68      116.53    112.05 o 
  -5   2  13       92.57      129.42    102.53 o 
  -4   2  13      200.80      262.96     64.74 o 
  -3   2  13     1468.88     1268.36     82.02 o 
  -2   2  13      295.91      285.39     53.97 o 
  -1   2  13     2269.26     1861.71     80.25 o 
   0   2  13      295.25      355.99     40.08 o 
   1   2  13     1778.70     1623.63     59.20 o 
   2   2  13      171.20      213.52    106.74 o 
   3   2  13      990.47      960.25     79.73 o 
   4   2  13       64.56      102.88     70.73 o 
  -7   3  13      147.13      406.55    135.43 o 
  -6   3  13      141.66      160.14     96.51 o 
  -5   3  13      162.75      176.20    117.91 o 
  -4   3  13       76.44       76.43     61.07 o 
  -3   3  13      232.75      300.04     60.19 o 
  -2   3  13      672.17      674.00     63.10 o 
  -1   3  13      422.29      404.81     50.80 o 
   0   3  13       16.86       58.40     32.80 o 
   1   3  13      164.22      193.60     30.35 o 
   2   3  13       48.57      110.78     58.11 o 
   3   3  13       44.70       75.96     55.45 o 
   4   3  13        0.25       53.70     46.14 o 
  -7   4  13       82.35       68.37    186.97 o 
  -6   4  13      454.90      289.87    170.17 o 
  -5   4  13       33.92      -80.89     80.89 o 
  -4   4  13      697.79      697.68     76.79 o 
  -3   4  13      449.91      383.04     62.49 o 
  -2   4  13      819.48      770.62     67.11 o 
  -1   4  13      185.67      126.35     47.25 o 
   0   4  13      842.62      921.70     51.09 o 
   1   4  13       35.17       38.25     32.31 o 
   2   4  13      459.56      583.89     62.77 o 
   3   4  13       55.48       89.33     42.39 o 
  -6   5  13      403.63      523.87    122.34 o 
  -5   5  13        4.96      -61.43     85.53 o 
  -4   5  13      848.88      922.77     93.79 o 
  -3   5  13        3.35       10.80     71.19 o 
  -2   5  13     2711.41     2430.24    124.46 o 
  -1   5  13       12.42       24.27     62.77 o 
   0   5  13     1246.28     1125.21     59.19 o 
   1   5  13       14.09      -12.20     36.79 o 
   2   5  13     1499.83     1317.27     53.30 o 
   3   5  13       60.99       34.37     47.79 o 
  -6   6  13      444.40      532.60    117.11 o 
  -5   6  13      333.65      340.65    102.82 o 
  -4   6  13      504.52      587.34    101.18 o 
  -3   6  13     1304.61     1317.58    125.85 o 
  -2   6  13      564.40      620.98     68.33 o 
  -1   6  13      966.10      968.15     65.53 o 
   0   6  13      420.94      555.27     52.36 o 
   1   6  13      467.50      485.21     55.44 o 
   2   6  13      179.32      247.00     38.47 o 
  -5   7  13       68.73      153.93     96.63 o 
  -4   7  13       66.95      161.53     90.91 o 
  -3   7  13      203.73      246.70     75.38 o 
  -2   7  13      623.87      711.20     81.93 o 
  -1   7  13      234.77      277.25     53.73 o 
   0   7  13      105.81       88.89     45.97 o 
   1   7  13      333.59      334.99     47.58 o 
   2   7  13       85.78      121.55     38.54 o 
  -4   8  13      179.59      208.85    119.85 o 
  -3   8  13      493.95      437.75    101.33 o 
  -2   8  13      103.12      138.52     69.55 o 
  -1   8  13      863.93      819.13     75.16 o 
   0   8  13       70.50       85.77     52.55 o 
   1   8  13      807.17      795.33     65.92 o 
  -3   9  13      291.83      383.51    104.17 o 
  -2   9  13     1283.29     1172.31    119.17 o 
  -1   9  13      660.07      777.83     78.63 o 
   0   9  13      349.20      359.42     64.95 o 
  -6   0  14       36.92       30.86    155.60 o 
  -4   0  14       37.88      -85.46     85.46 o 
  -2   0  14      194.79      105.21     78.14 o 
   0   0  14        9.72       82.95     55.47 o 
  -6   1  14      186.01      -59.18    111.24 o 
  -5   1  14      544.94      679.18    132.12 o 
  -4   1  14      528.61      578.79     81.82 o 
  -3   1  14      902.00      956.50    105.32 o 
  -2   1  14      552.96      619.79     67.52 o 
  -1   1  14      482.88      453.34     56.68 o 
   0   1  14      476.12      508.69     48.77 o 
   1   1  14      448.34      476.58     57.20 o 
  -6   2  14      584.49      611.54    176.18 o 
  -5   2  14       24.04      -58.64    138.24 o 
  -4   2  14      276.85      327.27     75.00 o 
  -3   2  14       98.11      144.45     62.95 o 
  -2   2  14      599.22      773.85     73.60 o 
  -1   2  14      134.39      171.47     57.36 o 
   0   2  14      404.96      284.06     45.32 o 
   1   2  14      174.68      270.16     59.83 o 
   2   2  14      483.80      557.89     65.59 o 
  -6   3  14       74.34      125.05    151.10 o 
  -5   3  14        5.49      -27.26     86.63 o 
  -4   3  14      228.88      267.58     75.64 o 
  -3   3  14       15.95      -51.10     51.10 o 
  -2   3  14      210.80      168.80     68.45 o 
  -1   3  14        6.44       -9.22     43.03 o 
   0   3  14      187.04      155.51     40.35 o 
   1   3  14       57.46       72.42     32.88 o 
   2   3  14      151.53      171.21     59.09 o 
  -6   4  14      117.81      -46.02    152.70 o 
  -5   4  14      100.34      -49.04     84.28 o 
  -4   4  14       74.44       45.10     82.57 o 
  -3   4  14      195.16      299.08     70.40 o 
  -2   4  14      244.03      263.32     56.53 o 
  -1   4  14      351.88      280.46     51.35 o 
   0   4  14       35.50       88.23     41.54 o 
   1   4  14      289.74      291.40     37.44 o 
   2   4  14      137.14      130.41     50.52 o 
  -5   5  14     1005.49     1183.76    130.90 o 
  -4   5  14        0.40      -79.98     79.98 o 
  -3   5  14     1371.03     1464.30    104.37 o 
  -2   5  14       11.47       49.01     52.57 o 
  -1   5  14      689.27      814.87     66.65 o 
   0   5  14       12.45        0.31     38.42 o 
   1   5  14      555.77      653.06     49.78 o 
   2   5  14        4.55      -53.78     53.78 o 
  -5   6  14      109.88      154.36     96.76 o 
  -4   6  14       40.29        1.29    104.57 o 
  -3   6  14      329.86      232.16     73.78 o 
  -2   6  14      129.33       85.91     63.19 o 
  -1   6  14      376.68      301.43     71.24 o 
   0   6  14       21.11       12.34     41.11 o 
   1   6  14      435.46      383.08     49.38 o 
  -4   7  14       48.56      -15.44     88.13 o 
  -3   7  14      130.08      224.13     87.66 o 
  -2   7  14       63.14      109.08     66.82 o 
  -1   7  14      237.32      185.89     56.51 o 
   0   7  14       37.84       37.25     45.10 o 
  -5   0  15      526.60      543.97    178.75 o 
  -3   0  15     1811.22     1683.11    189.68 o 
  -1   0  15      952.99      901.29     97.25 o 
  -5   1  15      116.40      143.76    111.84 o 
  -4   1  15       45.84      -29.55    181.97 o 
  -3   1  15      119.31      149.52     65.03 o 
  -2   1  15      176.36       98.94     61.62 o 
  -1   1  15       12.21       18.85     47.03 o 
   0   1  15       62.81      -19.94     37.28 o 
   1   1  15       12.18       55.71     41.37 o 
  -5   2  15      236.19      154.53    111.32 o 
  -4   2  15       37.60       16.63     98.66 o 
  -3   2  15       71.15       74.63     63.21 o 
  -2   2  15       37.54       20.70     55.75 o 
  -1   2  15       72.61       90.54     49.39 o 
   0   2  15       18.52      -37.48     37.48 o 
   1   2  15       19.85       31.51     53.65 o 
  -5   3  15        0.01     -146.96    151.75 o 
  -4   3  15      324.78      469.08     97.53 o 
  -3   3  15        0.40      -69.26     69.26 o 
  -2   3  15      783.74      789.19     68.95 o 
  -1   3  15       20.09        1.82     44.17 o 
   0   3  15      509.19      581.47     53.34 o 
   1   3  15       47.33      -54.24     60.74 o 
  -4   4  15       12.46      141.35     84.84 o 
  -3   4  15      375.84      495.36     99.38 o 
  -2   4  15       11.24       49.04     52.40 o 
  -1   4  15      109.10      104.50     48.67 o 
   0   4  15        1.12      -38.88     38.88 o 
  -4   5  15       20.21       70.81     84.19 o 
  -3   5  15       77.13      122.47     68.07 o 
  -2   5  15        4.26       68.29     54.26 o 
  -1   5  15       51.43        2.02     44.33 o 
   0   5  15       51.82        5.73     56.26 o 
  -2   0  16       94.18       57.68    158.18 o 
  -3   1  16      390.60      260.09     70.34 o 
  -2   1  16       95.22      137.62     59.28 o 
  -1   1  16      130.97      107.68     50.66 o 
  -2   2  16      186.90      204.01     61.04 o 
                                                 
